# Supplementary material for: Diamondites: evidence for a distinct tectono-thermal diamond-forming event beneath the Kaapvaal craton
Source: Contrib Mineral Petrol. 2019 Aug 19;174(8):71. doi: 10.1007/s00410-019-1608-0 (PMC6713314; doi:10.1007/s00410-019-1608-0)
Supplement: Supplementary file 1 — The individual EPMA major element analysis on every inclusion/intergrowth analysed in this study (XLSX 124 kb) [file 410_2019_1608_MOESM1_ESM.xlsx]

## Sheet: Sheet1
Sample	#	FeO	SiO2	TiO2	Al2O3	Cr2O3	MnO	MgO	NiO	CaO	Na2O	P2O5	Total	Comment
ORF145	6	8.618	42.056	0.254	23.648	0.27	0.315	20.066	0.016	4.661	0.035	0.026	99.965	Sample_1_garnet_1
ORF145	7	8.698	42.531	0.255	23.879	0.284	0.305	20.119	0.028	4.674	0.041	0.024	100.838	Sample_1_garnet_1_2
ORF145	8	8.895	42.17	0.248	23.903	0.269	0.314	20.241	0	4.63	0.05	0.031	100.751	Sample_1_garnet_1_3
ORF145	9	8.751	42.416	0.251	23.784	0.286	0.298	20.552	0.011	4.668	0.045	0.033	101.095	Sample_1_garnet_1_4
ORF145	10	8.953	42.325	0.664	22.711	0.305	0.331	20.973	0.016	3.97	0.098	0.016	100.362	Sample_1_garnet_2_1
ORF145	11	9.214	42.446	0.682	22.825	0.322	0.309	20.805	0.027	4.021	0.099	0.017	100.767	Sample_1_garnet_2_2
ORF145	12	9.134	42.504	0.686	22.821	0.31	0.31	20.647	0.006	3.985	0.093	0.012	100.508	Sample_1_garnet_2_3
ORF145	13	8.898	42.569	0.605	22.968	0.274	0.299	21.279	0.017	3.991	0.113	0.019	101.032	Sample_1_garnet_3_1
ORF145	14	8.971	42.71	0.619	22.83	0.285	0.309	21.169	0.025	3.958	0.108	0.02	101.004	Sample_1_garnet_3_2
ORF145	15	9.087	42.349	0.618	22.742	0.285	0.308	20.976	0	3.95	0.1	0.027	100.442	Sample_1_garnet_4_1
ORF145	16	8.928	42.324	0.611	22.708	0.274	0.305	21.111	0.029	3.937	0.109	0.023	100.359	Sample_1_garnet_4_2
ORF145	17	9.138	42.72	0.637	23.176	0.283	0.303	20.87	0.001	3.94	0.106	0.016	101.19	Sample_1_garnet_4_3
ORF145	18	9.051	42.28	0.608	22.894	0.269	0.301	20.769	0	3.916	0.097	0.022	100.207	Sample_1_garnet_4_4
ORF145	19	8.869	42.646	0.612	23.101	0.269	0.295	20.493	0	3.904	0.083	0.018	100.29	Sample_1_garnet_4_5
ORF145	20	9.017	42.488	0.671	22.995	0.312	0.296	20.797	0.031	3.934	0.102	0.018	100.661	Sample_1_garnet_4_6
ORF145	21	9.037	42.234	0.616	22.913	0.288	0.308	20.797	0	3.912	0.122	0.021	100.248	Sample_1_garnet_4_7
ORF145	22	8.941	42.672	0.602	22.839	0.266	0.302	20.553	0.04	3.93	0.089	0.02	100.254	Sample_1_garnet_5_1
ORF145	23	9.086	42.651	0.618	22.746	0.291	0.308	20.878	0.052	3.947	0.094	0.019	100.69	Sample_1_garnet_5_2
ORF145	24	9.127	42.355	0.605	22.83	0.268	0.298	20.939	0.029	3.951	0.099	0.019	100.52	Sample_1_garnet_5_3
ORF145	25	9.276	43.04	0.671	22.853	0.294	0.29	20.581	0.018	3.953	0.083	0.013	101.072	Sample_1_garnet_5_4
ORF145	26	8.952	43.254	0.699	22.955	0.302	0.287	20.383	0.046	3.951	0.092	0.014	100.935	Sample_1_garnet_6_1
ORF145	27	8.97	42.673	0.673	22.524	0.323	0.308	20.782	0.013	3.935	0.098	0.019	100.318	Sample_1_garnet_6_2
ORF145	28	8.895	42.522	0.68	22.571	0.319	0.301	20.875	0.031	3.947	0.095	0.017	100.253	Sample_1_garnet_6_3
ORF145	29	8.91	42.373	0.669	22.45	0.307	0.306	20.914	0.033	3.95	0.107	0.018	100.037	Sample_1_garnet_6_4
ORF145	30	8.987	42.23	0.67	22.184	0.304	0.292	20.902	0.028	3.924	0.097	0.017	99.635	Sample_1_garnet_6_5
ORF145	31	9.103	42.612	0.652	22.435	0.297	0.304	21.041	0.032	3.935	0.109	0.018	100.538	Sample_1_garnet_6_6
ORF145	32	8.815	41.21	0.635	21.654	0.302	0.3	21.057	0.053	3.921	0.098	0.023	98.068	Sample_1_garnet_6_7
ORF12	33	41.126	0	55.241	0.608	0.094	0.019	2.111	0.056	0.008	0	0.003	99.266	Sample_2_ilmenite in rutile
ORF12	34	37.154	0	58.637	0.495	0.106	0.002	3.498	0.068	0	0	0.001	99.961	Sample_2_ilmenite in rutile 2
ORF12	39	0.492	0	97.609	0.587	0.116	0	0	0.007	0	0	0	98.811	Sample_2_rutile_2_2
ORF12	40	0.427	0	97.268	0.437	0.119	0.011	0	0	0	0	0	98.262	Sample_2_rutile_2_3
ORF12	41	0.269	0	97.96	0.374	0.111	0	0	0	0	0	0	98.714	Sample_2_rutile_3_1
ORF12	42	0.275	0	97.482	0.381	0.112	0	0	0.048	0.013	0	0	98.311	Sample_2_rutile_3_2
ORF12	43	0.433	0	96.771	0.547	0.118	0	0	0	0	0	0	97.869	Sample_2_rutile_4_1
ORF12	44	0.327	0	97.078	0.442	0.113	0.002	0	0.002	0.007	0	0	97.971	Sample_2_rutile_4_2
ORF12	45	0.327	0	97.519	0.549	0.111	0.002	0	0.02	0	0	0	98.528	Sample_2_rutile_4_3
ORF12	46	0.348	0	97.534	0.511	0.113	0	0	0.015	0.001	0	0	98.522	Sample_2_rutile_5_1
ORF12	47	0.421	0	97.316	0.516	0.106	0	0	0.022	0	0.001	0	98.382	Sample_2_rutile_5_2
ORF12	48	0.398	0	97.072	0.541	0.1	0	0	0.058	0	0	0	98.169	Sample_2_rutile_5_3
ORF12	49	0.231	0	97.308	0.441	0.116	0.007	0	0	0.003	0	0	98.106	Sample_2_rutile_6_1
ORF12	50	0.262	0	97.078	0.379	0.111	0	0	0	0.002	0	0	97.832	Sample_2_rutile_6_2
ORF12	51	0.247	0	97.784	0.393	0.12	0.005	0	0.057	0	0	0	98.606	Sample_2_rutile_7_1
ORF12	52	0.208	0	97.468	0.428	0.124	0.009	0	0.026	0	0	0	98.263	Sample_2_rutile_7_2
ORF12	53	0.231	0	98.091	0.175	0.113	0.004	0.02	0.029	0	0.013	0	98.676	Sample_2_rutile_8_1
ORF12	54	0.224	0	98.498	0.295	0.103	0	0	0.026	0.002	0	0	99.148	Sample_2_rutile_8_2
ORF12	55	0.194	0	97.341	0.174	0.127	0.013	0.021	0.059	0.001	0	0	97.93	Sample_2_rutile_8_3
ORF?	69	11.263	41.474	0.317	22.515	0.108	0.368	18.301	0.034	4.883	0.055	0.03	99.348	Line 13 Sample 3 Garnet rim to rim traverse
ORF?	70	11.347	41.576	0.319	22.524	0.116	0.361	18.278	0.057	4.912	0.057	0.026	99.573	Line 14 Sample 3 Garnet rim to rim traverse
ORF?	71	11.202	41.422	0.312	22.538	0.131	0.363	18.251	0.033	4.934	0.057	0.024	99.267	Line 15 Sample 3 Garnet rim to rim traverse
ORF?	72	11.326	41.486	0.328	22.603	0.125	0.372	18.188	0	4.898	0.057	0.029	99.412	Line 16 Sample 3 Garnet rim to rim traverse
ORF?	73	11.279	41.498	0.315	22.517	0.123	0.363	18.232	0.009	4.918	0.058	0.032	99.344	Line 17 Sample 3 Garnet rim to rim traverse
ORF?	74	11.381	41.525	0.316	22.588	0.12	0.36	18.275	0.002	4.93	0.063	0.025	99.585	Line 18 Sample 3 Garnet rim to rim traverse
ORF?	75	11.266	41.439	0.314	22.646	0.137	0.375	18.31	0.011	4.902	0.06	0.027	99.487	Line 19 Sample 3 Garnet rim to rim traverse
ORF?	76	11.29	41.342	0.324	22.564	0.135	0.359	18.368	0.015	4.92	0.066	0.023	99.406	Line 20 Sample 3 Garnet rim to rim traverse
ORF?	77	11.189	41.101	0.322	22.441	0.136	0.372	18.416	0.011	4.92	0.075	0.03	99.013	Line 21 Sample 3 Garnet rim to rim traverse
ORF?	78	11.431	41.269	0.309	22.669	0.127	0.368	18.526	0.015	4.927	0.069	0.025	99.735	Line 22 Sample 3 Garnet rim to rim traverse
ORF?	79	11.28	41.014	0.332	22.585	0.127	0.374	18.513	0.015	4.91	0.063	0.031	99.244	Line 23 Sample 3 Garnet rim to rim traverse
ORF?	80	11.084	41.085	0.317	22.561	0.129	0.379	18.599	0.032	4.914	0.078	0.029	99.207	Line 24 Sample 3 Garnet rim to rim traverse
ORF?	81	11.21	40.586	0.314	22.336	0.136	0.355	18.952	0.028	4.881	0.078	0.027	98.903	Line 25 Sample 3 Garnet rim to rim traverse
ORF7	82	5.373	54.72	0.396	8.899	0.044	0.044	9.749	0	14.516	5.389	0.012	99.142	Sample 4_pyroxene_1_1
ORF7	83	5.373	54.827	0.386	8.873	0.047	0.049	9.701	0	14.639	5.4	0.014	99.309	Sample 4_pyroxene_1_2
ORF7	84	5.344	54.647	0.378	8.915	0.045	0.054	9.708	0.004	14.492	5.424	0.003	99.014	Sample 4_pyroxene_1_3
ORF7	85	5.376	54.827	0.385	8.898	0.044	0.047	9.705	0.004	14.565	5.434	0.003	99.288	Sample 4_pyroxene_1_4
ORF7	86	5.336	54.908	0.389	8.921	0.056	0.051	9.77	0.013	14.521	5.435	0.002	99.402	Sample 4_pyroxene_1_5
ORF7	87	5.313	55.046	0.398	9.024	0.047	0.05	9.787	0	14.553	5.417	0.001	99.636	Sample 4_pyroxene_1_6
ORF7	88	5.288	54.978	0.385	8.999	0.051	0.039	9.856	0	14.443	5.455	0.003	99.497	Line 1 Pyroxene 2 rim to rim traverse
ORF7	89	5.306	55.146	0.391	8.941	0.058	0.042	9.71	0.038	14.448	5.413	0	99.493	Line 2 Pyroxene 2 rim to rim traverse
ORF7	90	5.298	54.78	0.387	8.97	0.059	0.052	9.627	0	14.413	5.325	0.002	98.913	Line 3 Pyroxene 2 rim to rim traverse
ORF7	91	5.421	50.561	0.339	8.086	0.052	0.032	5.229	0.042	12.917	2.659	0	85.338	Line 4 Pyroxene 2 rim to rim traverse
ORF7	92	5.346	54.757	0.39	8.883	0.048	0.049	9.707	0.037	14.368	5.412	0	98.997	Line 5 Pyroxene 2 rim to rim traverse
ORF7	93	5.417	55.055	0.393	8.966	0.051	0.05	9.537	0	14.368	5.26	0.002	99.099	Line 6 Pyroxene 2 rim to rim traverse
ORF7	94	5.293	51.95	0.388	8.423	0.06	0.047	10.03	0.021	14.245	5.588	0.002	96.047	Line 7 Pyroxene 2 rim to rim traverse
ORF7	95	5.158	55.115	0.387	9.003	0.042	0.046	9.739	0.033	14.363	5.401	0	99.287	Line 8 Pyroxene 2 rim to rim traverse
ORF7	96	5.477	55.03	0.384	9.008	0.052	0.055	9.786	0	14.402	5.402	0	99.596	Line 9 Pyroxene 2 rim to rim traverse
ORF7	97	5.352	54.746	0.377	8.989	0.054	0.036	9.614	0.026	14.434	5.347	0	98.975	Line 10 Pyroxene 2 rim to rim traverse
ORF7	98	18.905	40.028	0.382	22.143	0.073	0.415	9.597	0.023	8.776	0.123	0.013	100.478	Sample 4 _garnet_1_1
ORF7	99	18.947	40.129	0.355	22.178	0.054	0.372	9.541	0.039	8.782	0.106	0.008	100.511	Sample 4 _garnet_1_2
ORF7	100	18.823	39.995	0.371	22.191	0.057	0.401	9.643	0	8.788	0.112	0.008	100.389	Sample 4 _garnet_1_3
ORF7	101	19.234	39.819	0.368	22.056	0.059	0.378	9.65	0	8.781	0.114	0.008	100.467	Sample 4 _garnet_1_4
ORF7	102	19.025	39.833	0.368	21.96	0.057	0.392	9.672	0	8.713	0.12	0.008	100.148	Sample 4 _garnet_1_5
ORF7	103	18.691	39.701	0.373	21.936	0.07	0.398	9.682	0.049	8.719	0.121	0.009	99.749	Sample 4 _garnet_1_6
ORF7	104	19.012	40.07	0.371	22.178	0.069	0.375	9.658	0.002	8.782	0.125	0.008	100.65	Sample 4 _garnet_1_7
ORF7	105	19.024	39.708	0.382	21.752	0.059	0.372	9.773	0	8.763	0.12	0.01	99.963	Sample 4 _garnet_2_1
ORF7	106	19.091	39.922	0.374	22.023	0.06	0.384	9.626	0.034	8.726	0.122	0.008	100.37	Sample 4 _garnet_2_2
ORF7	107	18.944	39.809	0.374	21.937	0.066	0.388	9.726	0.026	8.743	0.111	0.011	100.135	Sample 4 _garnet_2_3
ORF7	108	18.692	40.154	0.377	22.121	0.057	0.376	9.579	0.005	8.728	0.11	0.007	100.206	Sample 4 _garnet_3_1
ORF7	109	18.908	39.952	0.368	21.924	0.059	0.383	9.696	0.03	8.744	0.159	0.009	100.232	Sample 4 _garnet_3_2
ORF7	110	18.811	39.839	0.363	22.012	0.055	0.38	9.657	0	8.719	0.166	0.015	100.017	Sample 4 _garnet_3_3
ORF7	111	18.631	39.535	0.373	21.913	0.055	0.394	9.694	0.02	8.763	0.115	0.011	99.504	Sample 4 _garnet_3_4
ORF7	112	18.83	40.22	0.376	22.091	0.052	0.372	9.6	0	8.737	0.115	0.011	100.404	Sample 4 _garnet_3_5
ORF7	113	18.788	40.251	0.383	22.173	0.071	0.377	9.558	0	8.75	0.112	0.01	100.473	Sample 4 _garnet_3_6
ORF7	114	18.819	40.092	0.375	22.131	0.068	0.398	9.607	0	8.717	0.122	0.015	100.344	Sample 4 _garnet_3_7
ORF7	115	8.736	42.008	0.237	23.353	0.246	0.285	19.763	0	4.635	0.014	0.026	99.303	Sample 4 _garnet_3_8
ORF32	116	8.734	41.942	0.232	23.589	0.246	0.285	19.619	0	4.599	0.016	0.02	99.282	Line 1 Sample 5 garnet 1 rim to rim
ORF32	117	8.828	42.304	0.228	23.66	0.251	0.279	20.088	0	4.648	0.032	0.028	100.346	Line 2 Sample 5 garnet 1 rim to rim
ORF32	118	8.834	42.107	0.229	23.712	0.252	0.284	19.952	0	4.697	0.029	0.025	100.121	Line 3 Sample 5 garnet 1 rim to rim
ORF32	119	8.806	42.267	0.219	23.765	0.264	0.284	20.032	0	4.663	0.027	0.023	100.35	Line 4 Sample 5 garnet 1 rim to rim
ORF32	120	8.665	42.318	0.228	23.697	0.276	0.278	20.13	0	4.607	0.026	0.023	100.248	Line 5 Sample 5 garnet 1 rim to rim
ORF32	121	8.608	42.367	0.231	23.711	0.264	0.282	20.268	0	4.639	0.036	0.025	100.431	Line 6 Sample 5 garnet 1 rim to rim
ORF32	122	8.827	42.377	0.231	23.626	0.272	0.281	20.198	0	4.664	0.031	0.024	100.531	Line 7 Sample 5 garnet 1 rim to rim
ORF32	123	8.531	42.231	0.226	23.638	0.271	0.283	20.013	0	4.664	0.021	0.027	99.905	Line 8 Sample 5 garnet 1 rim to rim
ORF32	124	8.585	42.228	0.219	23.643	0.269	0.289	20.69	0	4.662	0.051	0.025	100.661	Line 9 Sample 5 garnet 1 rim to rim
ORF32	125	8.737	42.486	0.237	23.766	0.275	0.281	20.11	0	4.662	0.026	0.024	100.604	Line 10 Sample 5 garnet 1 rim to rim
ORF32	126	8.884	42.35	0.228	23.806	0.251	0.281	20.462	0	4.673	0.04	0.023	100.998	Line 11 Sample 5 garnet 1 rim to rim
ORF32	127	8.811	42.423	0.226	23.761	0.244	0.286	19.944	0	4.624	0.024	0.026	100.369	Line 12 Sample 5 garnet 1 rim to rim
ORF32	128	8.627	42.264	0.219	23.69	0.253	0.267	20.056	0	4.661	0.025	0.022	100.084	Line 13 Sample 5 garnet 1 rim to rim
ORF32	129	8.762	42.214	0.257	23.769	0.282	0.325	20.211	0	4.675	0.036	0.029	100.56	Line 14 Sample 5 garnet 1 rim to rim
ORF32	130	8.602	42.688	0.262	23.988	0.268	0.305	20.437	0	4.679	0.049	0.032	101.31	Line 15 Sample 5 garnet 1 rim to rim
ORF32	131	8.72	41.916	0.252	23.55	0.275	0.303	19.81	0	4.633	0.026	0.031	99.516	Line 1 Sample 5 Garnet 2 rim to rim
ORF32	132	8.617	42.207	0.24	23.593	0.269	0.309	20.102	0	4.644	0.049	0.023	100.053	Line 2 Sample 5 Garnet 2 rim to rim
ORF32	133	8.712	41.978	0.242	23.541	0.275	0.298	20.027	0.001	4.637	0.035	0.028	99.774	Line 3 Sample 5 Garnet 2 rim to rim
ORF32	134	8.658	41.993	0.245	23.491	0.279	0.305	20.086	0	4.677	0.038	0.035	99.807	Line 4 Sample 5 Garnet 2 rim to rim
ORF32	135	8.488	42.108	0.26	23.595	0.27	0.318	20.23	0	4.661	0.049	0.031	100.01	Line 5 Sample 5 Garnet 2 rim to rim
ORF32	136	8.826	42.21	0.256	23.655	0.291	0.312	20.311	0	4.661	0.043	0.024	100.589	Line 6 Sample 5 Garnet 2 rim to rim
ORF32	137	8.875	42.236	0.25	23.61	0.278	0.311	20.068	0	4.623	0.036	0.03	100.317	Line 7 Sample 5 Garnet 2 rim to rim
ORF32	138	8.848	42.243	0.253	23.674	0.255	0.315	20.153	0.009	4.673	0.036	0.027	100.486	Line 8 Sample 5 Garnet 2 rim to rim
ORF32	139	8.639	42.358	0.252	23.741	0.267	0.306	20.308	0	4.677	0.05	0.033	100.631	Line 9 Sample 5 Garnet 2 rim to rim
ORF32	140	8.501	42.412	0.263	23.83	0.264	0.314	20.466	0	4.695	0.043	0.025	100.813	Line 10 Sample 5 Garnet 2 rim to rim
ORF13	175	8.316	42.039	0.336	22.434	0.597	0.317	21.61	0.008	3.428	0.038	0.026	99.149	Line 13 Sample 7 Garnet 1 rim to rim
ORF13	176	8.196	42.132	0.338	22.562	0.591	0.317	21.786	0	3.397	0.049	0	99.368	Line 14 Sample 7 Garnet 1 rim to rim
ORF13	177	8.143	42.006	0.338	22.66	0.629	0.325	22.203	0.007	3.406	0.056	0.015	99.788	Line 15 Sample 7 Garnet 1 rim to rim
ORF13	178	8.331	42.955	0.339	23.206	0.578	0.309	20.818	0.047	3.386	0.022	0.017	100.008	Line 1 Sample 7 garnet 2 rim to rim
ORF13	179	8.396	42.769	0.337	22.97	0.593	0.312	21.338	0.029	3.384	0.037	0.035	100.2	Line 2 Sample 7 garnet 2 rim to rim
ORF13	180	8.508	42.362	0.331	22.897	0.594	0.313	21.667	0.015	3.391	0.043	0.038	100.159	Line 3 Sample 7 garnet 2 rim to rim
ORF13	181	8.307	42.404	0.335	22.831	0.575	0.297	21.674	0.019	3.385	0.042	0.037	99.906	Line 4 Sample 7 garnet 2 rim to rim
ORF13	182	8.318	40.672	0.327	21.769	0.597	0.317	21.213	0.049	3.349	0.046	0.031	96.688	Line 5 Sample 7 garnet 2 rim to rim
ORF13	183	8.448	42.299	0.336	22.718	0.593	0.314	21.369	0.028	3.387	0.016	0.024	99.532	Line 6 Sample 7 garnet 2 rim to rim
ORF13	184	8.326	42.221	0.348	22.5	0.611	0.323	21.56	0.036	3.427	0.022	0.013	99.387	Line 7 Sample 7 garnet 2 rim to rim
ORF13	185	8.328	42.076	0.346	22.523	0.625	0.302	21.599	0.004	3.427	0.025	0.011	99.266	Line 8 Sample 7 garnet 2 rim to rim
ORF13	186	8.225	42.17	0.346	22.569	0.606	0.328	21.695	0.029	3.438	0.036	0.025	99.467	Line 9 Sample 7 garnet 2 rim to rim
ORF13	187	8.225	42.222	0.351	22.646	0.606	0.311	21.906	0.027	3.438	0.03	0.011	99.773	Line 10 Sample 7 garnet 2 rim to rim
ORF13	188	8.301	42.006	0.347	22.646	0.614	0.306	21.615	0.033	3.444	0.026	0.016	99.354	Sample 7 Garnet 3_1
ORF13	189	8.314	42.524	0.343	22.889	0.6	0.318	21.78	0.016	3.391	0.039	0.02	100.234	Sample 7 Garnet 3_2
ORF13	190	8.185	42.242	0.334	22.786	0.627	0.315	21.346	0.038	3.376	0.089	0.02	99.358	Sample 7 Garnet 3_3
ORF41	191	0.593	0.076	97.315	0.504	0.302	0.066	0.059	0.161	0.036	0.036	0.015	99.163	Sample 8 Rutile 1_1
ORF41	192	0.613	0.06	97.057	0.504	0.29	0.076	0.069	0.167	0.033	0.025	0.017	98.911	Sample 8 Rutile 1_2
ORF41	193	0.664	0.044	96.237	0.518	0.288	0.074	0.078	0.181	0.033	0.032	0.015	98.164	Sample 8 Rutile 1_3
ORF41	194	0.651	0.056	97.504	0.503	0.289	0.07	0.059	0.204	0.033	0.04	0.013	99.422	Sample 8 Rutile 1_4
ORF20	197	9.545	42.604	0.632	22.619	0.144	0.381	19.869	0.038	3.811	0.087	0.017	99.747	Line 1 Sample 10 garnet rim to core
ORF20	198	9.949	42.547	0.63	22.517	0.142	0.382	20.163	0.057	3.859	0.1	0.015	100.361	Line 2 Sample 10 garnet rim to core
ORF20	199	9.899	42.326	0.618	22.504	0.134	0.381	20.226	0.038	3.861	0.106	0.015	100.108	Line 3 Sample 10 garnet rim to core
ORF20	200	9.628	42.252	0.631	22.355	0.136	0.363	20.237	0.015	3.846	0.115	0.015	99.593	Line 4 Sample 10 garnet rim to core
ORF20	201	9.843	42.133	0.643	22.36	0.143	0.375	20.298	0.041	3.842	0.116	0.017	99.811	Line 5 Sample 10 garnet rim to core
ORF20	202	9.821	42.072	0.652	22.191	0.144	0.374	20.376	0.066	3.842	0.11	0.021	99.669	Line 6 Sample 10 garnet rim to core
ORF20	203	9.839	42.205	0.632	22.264	0.133	0.377	20.442	0.059	3.828	0.109	0.02	99.908	Line 7 Sample 10 garnet rim to core
ORF20	204	9.749	42.092	0.639	22.111	0.135	0.374	20.368	0.024	3.834	0.103	0.019	99.448	Line 8 Sample 10 garnet rim to core
ORF20	205	9.819	42.032	0.66	22.041	0.13	0.387	20.381	0.007	3.796	0.112	0.018	99.383	Line 9 Sample 10 garnet rim to core
ORF20	206	9.985	42.133	0.664	22.067	0.138	0.384	20.587	0.01	3.854	0.115	0.022	99.959	Line 10 Sample 10 garnet rim to core
ORF20	207	9.948	42.44	0.631	22.419	0.135	0.371	20.075	0	3.842	0.105	0.021	99.987	Line 1 ssample 10 garnet core to rim
ORF20	208	9.864	42.365	0.591	22.326	0.135	0.37	20.133	0	3.851	0.104	0.023	99.762	Line 2 ssample 10 garnet core to rim
ORF20	209	9.979	42.389	0.562	22.453	0.116	0.377	20.205	0.032	3.855	0.104	0.016	100.088	Line 3 ssample 10 garnet core to rim
ORF20	210	9.878	42.446	0.54	22.37	0.113	0.368	20.427	0.006	3.817	0.111	0.015	100.091	Line 4 ssample 10 garnet core to rim
ORF20	211	9.842	42.437	0.528	22.492	0.091	0.379	20.194	0	3.805	0.105	0.02	99.893	Line 5 ssample 10 garnet core to rim
ORF20	212	9.739	42.309	0.47	22.68	0.089	0.375	20.217	0	3.823	0.084	0.02	99.806	Line 6 ssample 10 garnet core to rim
ORF20	213	9.754	42.411	0.504	22.73	0.082	0.369	20.252	0	3.808	0.085	0.018	100.013	Line 7 ssample 10 garnet core to rim
ORF20	214	9.753	42.271	0.569	22.493	0.121	0.378	20.226	0	3.833	0.098	0.017	99.759	Line 8 ssample 10 garnet core to rim
ORF20	215	9.941	42.261	0.61	22.437	0.136	0.371	20.309	0.033	3.843	0.114	0.018	100.073	Line 9 ssample 10 garnet core to rim
ORF20	216	9.785	42.294	0.63	22.339	0.132	0.381	20.266	0	3.863	0.102	0.015	99.807	Line 10 ssample 10 garnet core to rim
ORF20	217	9.822	42.156	0.624	22.567	0.129	0.369	20.464	0	3.835	0.113	0.017	100.096	Line 11 ssample 10 garnet core to rim
ORF20	218	9.74	42.094	0.639	22.516	0.154	0.386	20.879	0.02	3.819	0.134	0.019	100.4	Line 12 ssample 10 garnet core to rim
ORF53-P	219	6.763	42.228	0.185	19.354	5.617	0.336	20.291	0	5.039	0.025	0.028	99.866	Sample 11 Garnet 1_1
ORF53-P	220	6.684	42.027	0.17	19.323	5.643	0.351	20.612	0	5.086	0.039	0.017	99.952	Sample 11 Garnet 1_2
ORF53-P	221	6.708	42.14	0.172	19.34	5.629	0.331	20.796	0	5.084	0.037	0.016	100.253	Sample 11 Garnet 1_3
ORF53-P	222	6.821	41.866	0.162	19.251	5.657	0.342	20.705	0.037	5.097	0.028	0.018	99.984	Sample 11 Garnet 1_4
ORF53-P	223	6.724	41.94	0.167	19.291	5.646	0.336	20.843	0	5.083	0.044	0.022	100.096	Sample 11 Garnet 1_5
ORF53-P	224	6.712	41.922	0.166	19.188	5.664	0.342	20.786	0	5.069	0.047	0.016	99.912	Sample 11 Garnet 1_6
ORF53-P	225	6.787	42.182	0.169	19.54	5.419	0.351	20.939	0	5.003	0.043	0.033	100.466	Sample 11 Garnet 1_7
ORF53-P	226	6.801	42.004	0.168	19.179	5.648	0.364	20.791	0	5.06	0.038	0.013	100.066	Sample 11 Garnet 1_8
ORF53-P	227	6.806	41.596	0.161	18.939	5.63	0.344	20.767	0	5.049	0.044	0.019	99.355	Sample 11 Garnet 1_9
ORF53-P	228	6.849	42.344	0.162	19.103	5.585	0.352	20.799	0	5.102	0.042	0.025	100.363	Sample 11 Garnet 2_1
ORF53-P	229	6.851	41.888	0.155	18.868	5.592	0.351	20.969	0	5.101	0.037	0.019	99.831	Sample 11 Garnet 2_2
ORF53-P	230	6.76	41.696	0.157	18.838	5.628	0.348	20.87	0.02	5.075	0.047	0.017	99.456	Sample 11 Garnet 2_3
ORF53-P	231	6.792	41.723	0.168	18.928	5.609	0.358	21.012	0.011	5.067	0.044	0.024	99.736	Sample 11 Garnet 2_4
ORF53-P	232	6.757	41.927	0.165	19.146	5.546	0.345	20.585	0	5.056	0.033	0.008	99.568	Sample 11 Garnet 2_5
ORF53-P	233	6.803	41.937	0.159	19.027	5.656	0.34	20.777	0	5.078	0.035	0.042	99.854	Sample 11 Garnet 2_6
ORF53-P	234	6.559	41.37	0.166	18.932	5.599	0.352	20.44	0.005	5.049	0.035	0.036	98.543	Sample 11 Garnet 2_7
ORF53-P	235	6.757	42.066	0.18	19.102	5.622	0.351	20.678	0	5.08	0.025	0.014	99.875	Sample 11 Garnet 3_1
ORF53-P	236	6.832	41.729	0.167	19.066	5.629	0.329	20.701	0.036	5.043	0.033	0.017	99.582	Sample 11 Garnet 3_2
ORF53-P	237	6.831	41.857	0.177	19.037	5.725	0.336	21.105	0.024	5.105	0.044	0.014	100.255	Sample 11 Garnet 3_3
ORF53-P	238	6.597	41.82	0.175	19.1	5.703	0.348	20.992	0	5.136	0.041	0.014	99.926	Sample 11 Garnet 3_4
ORF53-W	239	11.194	42.44	0.338	23.685	0.137	0.358	17.318	0.012	4.776	0.054	0.019	100.331	Line 1 Sample 11 Garnet rim to rim
ORF53-W	240	11.497	41.981	0.33	23.28	0.142	0.346	18.078	0.023	4.793	0.061	0.02	100.551	Line 2 Sample 11 Garnet rim to rim
ORF53-W	241	11.502	41.501	0.333	23.18	0.134	0.348	18.288	0.042	4.773	0.065	0.024	100.19	Line 3 Sample 11 Garnet rim to rim
ORF53-W	242	11.504	41.452	0.334	23.118	0.153	0.353	18.4	0.042	4.741	0.065	0.018	100.18	Line 4 Sample 11 Garnet rim to rim
ORF53-W	243	11.098	46.96	0.33	26.362	0.126	0.342	16.932	0	4.8	0.067	0.028	107.045	Line 5 Sample 11 Garnet rim to rim
ORF53-W	244	11.63	41.905	0.338	23.289	0.153	0.356	18.241	0	4.773	0.063	0.021	100.769	Line 6 Sample 11 Garnet rim to rim
ORF53-W	245	11.379	42.11	0.337	23.343	0.135	0.347	18.157	0.01	4.793	0.051	0.018	100.68	Line 7 Sample 11 Garnet rim to rim
ORF53-W	246	11.426	42.162	0.336	23.375	0.149	0.354	18.547	0.019	4.772	0.072	0.023	101.235	Line 8 Sample 11 Garnet rim to rim
ORF53-W	247	11.385	41.59	0.332	23.095	0.162	0.346	18.477	0.014	4.752	0.093	0.024	100.27	Line 9 Sample 11 Garnet rim to rim
ORF53-W	248	11.253	45.207	0.323	25.19	0.123	0.324	13.666	0.012	4.712	0	0.026	100.836	Line 10 Sample 11 Garnet rim to rim
ORF53-W	249	11.384	42.159	0.32	23.123	0.152	0.359	18.063	0.015	4.801	0.06	0.021	100.457	Line 11 Sample 11 Garnet rim to rim
ORF53-W	250	11.458	41.904	0.335	22.805	0.137	0.379	18.181	0	4.794	0.06	0.027	100.08	Line 12 Sample 11 Garnet rim to rim
ORF53-W	251	11.412	41.903	0.334	22.711	0.138	0.368	18.244	0.001	4.774	0.069	0.02	99.974	Line 13 Sample 11 Garnet rim to rim
ORF53-W	252	11.637	41.885	0.328	22.689	0.14	0.371	18.289	0	4.819	0.066	0.027	100.251	Line 14 Sample 11 Garnet rim to rim
ORF53-W	253	11.718	41.551	0.317	22.563	0.128	0.363	18.235	0.02	4.854	0.063	0.027	99.839	Line 15 Sample 11 Garnet rim to rim
ORF53-W	254	11.445	41.654	0.322	22.604	0.136	0.372	18.307	0	4.815	0.066	0.028	99.749	Line 16 Sample 11 Garnet rim to rim
ORF53-W	255	11.533	41.404	0.328	22.587	0.135	0.382	18.331	0	4.807	0.06	0.024	99.591	Line 17 Sample 11 Garnet rim to rim
ORF53-W	256	11.439	41.084	0.335	22.536	0.13	0.378	18.74	0	4.766	0.087	0.025	99.52	Line 18 Sample 11 Garnet rim to rim
ORF53-W	257	11.595	41.566	0.331	22.743	0.14	0.363	18.326	0.006	4.808	0.055	0.026	99.959	Line 19 Sample 11 Garnet rim to rim
ORF53-W	258	11.448	41.68	0.337	22.863	0.136	0.37	18.348	0	4.792	0.066	0.022	100.062	Line 20 Sample 11 Garnet rim to rim
ORF53-W	259	11.477	41.739	0.339	22.954	0.138	0.359	18.332	0.006	4.834	0.081	0.029	100.288	Line 21 Sample 11 Garnet rim to rim
ORF53-W	260	11.392	41.563	0.33	23.056	0.119	0.369	18.449	0	4.833	0.075	0.023	100.209	Line 22 Sample 11 Garnet rim to rim
ORF53-W	261	11.356	41.461	0.323	22.924	0.138	0.387	18.591	0	4.77	0.086	0.024	100.06	Line 23 Sample 11 Garnet rim to rim
ORF114a	262	10.972	42.521	0.371	23.294	0.135	0.308	18.583	0	4.417	0.055	0.022	100.678	Line 1 Sample 12 Garnet Rim to Rim
ORF114a	263	10.968	41.899	0.377	22.944	0.138	0.307	18.895	0.011	4.424	0.054	0.021	100.038	Line 2 Sample 12 Garnet Rim to Rim
ORF114a	264	10.687	41.672	0.372	22.778	0.143	0.34	18.991	0	4.422	0.063	0.022	99.49	Line 3 Sample 12 Garnet Rim to Rim
ORF114a	265	10.821	41.531	0.372	22.759	0.137	0.315	19.106	0.013	4.424	0.055	0.02	99.553	Line 4 Sample 12 Garnet Rim to Rim
ORF114a	266	10.745	41.513	0.378	22.707	0.161	0.311	19.1	0.006	4.454	0.048	0.027	99.45	Line 5 Sample 12 Garnet Rim to Rim
ORF114a	267	10.859	41.961	0.375	23.067	0.153	0.315	19.113	0	4.424	0.055	0.018	100.34	Line 6 Sample 12 Garnet Rim to Rim
ORF114a	268	10.787	41.746	0.378	22.749	0.143	0.318	19.033	0	4.434	0.047	0.014	99.649	Line 7 Sample 12 Garnet Rim to Rim
ORF114a	269	10.846	41.821	0.374	22.922	0.142	0.328	19.149	0	4.435	0.043	0.019	100.079	Line 8 Sample 12 Garnet Rim to Rim
ORF114a	270	10.814	41.593	0.386	22.904	0.148	0.322	19.099	0	4.433	0.053	0.023	99.775	Line 9 Sample 12 Garnet Rim to Rim
ORF114a	271	10.795	41.608	0.369	22.772	0.15	0.326	19.231	0	4.431	0.051	0.019	99.752	Line 10 Sample 12 Garnet Rim to Rim
ORF114a	272	10.818	41.558	0.381	22.832	0.153	0.32	19.06	0	4.425	0.035	0.019	99.601	Line 11 Sample 12 Garnet Rim to Rim
ORF114a	273	11.004	41.654	0.377	22.887	0.16	0.326	19.107	0	4.402	0.049	0.027	99.993	Line 12 Sample 12 Garnet Rim to Rim
ORF114a	274	10.807	41.712	0.378	22.711	0.145	0.317	19.081	0	4.431	0.04	0.022	99.644	Line 13 Sample 12 Garnet Rim to Rim
ORF114a	275	10.809	41.581	0.394	22.759	0.155	0.33	19.108	0	4.427	0.049	0.019	99.631	Line 14 Sample 12 Garnet Rim to Rim
ORF114a	276	10.857	41.65	0.376	22.746	0.152	0.332	19.147	0	4.448	0.06	0.022	99.79	Line 15 Sample 12 Garnet Rim to Rim
ORF114a	277	10.771	41.662	0.37	22.751	0.154	0.314	19.078	0	4.455	0.049	0.021	99.625	Line 16 Sample 12 Garnet Rim to Rim
ORF114a	278	10.832	41.717	0.356	22.814	0.142	0.317	19.125	0	4.484	0.047	0.021	99.855	Line 17 Sample 12 Garnet Rim to Rim
ORF114a	279	10.844	41.599	0.358	22.777	0.136	0.315	18.999	0	4.45	0.041	0.023	99.542	Line 18 Sample 12 Garnet Rim to Rim
ORF114a	280	10.834	41.673	0.363	22.787	0.14	0.332	18.995	0	4.435	0.041	0.02	99.62	Line 19 Sample 12 Garnet Rim to Rim
ORF114a	281	10.669	41.723	0.349	22.824	0.136	0.329	19.04	0	4.458	0.059	0.013	99.6	Line 20 Sample 12 Garnet Rim to Rim
ORF114a	282	10.86	41.523	0.342	22.845	0.14	0.326	19.019	0	4.425	0.054	0.021	99.555	Line 21 Sample 12 Garnet Rim to Rim
ORF114a	283	10.821	41.4	0.351	22.777	0.125	0.32	19.247	0.001	4.445	0.064	0.013	99.564	Line 22 Sample 12 Garnet Rim to Rim
ORF114a	284	10.854	40.71	0.358	22.414	0.148	0.332	19.416	0.001	4.417	0.064	0.02	98.734	Line 23 Sample 12 Garnet Rim to Rim
ORF114b	285	11.219	42.334	0.331	23.533	0.129	0.356	17.397	0	4.753	0.041	0.023	100.116	Line 1 Sample 12 Garnet_1 rim to rim
ORF114b	286	11.65	41.771	0.322	23.076	0.14	0.36	18.113	0	4.819	0.064	0.023	100.338	Line 2 Sample 12 Garnet_1 rim to rim
ORF114b	287	11.355	41.446	0.339	22.902	0.149	0.361	18.314	0.013	4.768	0.059	0.019	99.725	Line 3 Sample 12 Garnet_1 rim to rim
ORF114b	288	11.413	41.332	0.327	22.91	0.135	0.375	18.381	0	4.769	0.075	0.031	99.748	Line 4 Sample 12 Garnet_1 rim to rim
ORF114b	289	11.297	45.179	0.333	25.253	0.133	0.365	17.294	0	4.849	0.051	0.027	104.781	Line 5 Sample 12 Garnet_1 rim to rim
ORF114b	290	11.429	41.725	0.324	23.083	0.126	0.356	18.113	0.013	4.764	0.061	0.021	100.015	Line 6 Sample 12 Garnet_1 rim to rim
ORF114b	291	11.706	41.955	0.329	23.21	0.133	0.356	18.257	0	4.79	0.069	0.023	100.828	Line 7 Sample 12 Garnet_1 rim to rim
ORF114b	292	11.532	41.871	0.326	23.241	0.127	0.377	18.392	0.012	4.804	0.064	0.024	100.77	Line 8 Sample 12 Garnet_1 rim to rim
ORF114b	293	11.522	38.452	0.323	21.144	0.139	0.369	16.44	0.026	4.679	0.013	0.013	93.12	Line 9 Sample 12 Garnet_1 rim to rim
ORF114b	294	11.315	43.607	0.3	23.759	0.111	0.331	10.491	0	4.596	0	0.013	94.523	Line 10 Sample 12 Garnet_1 rim to rim
ORF114b	295	11.498	41.86	0.323	22.969	0.143	0.366	18.064	0.049	4.833	0.064	0.016	100.185	Line 11 Sample 12 Garnet_1 rim to rim
ORF114b	296	11.532	41.663	0.311	22.743	0.132	0.343	18.158	0	4.844	0.07	0.014	99.81	Line 12 Sample 12 Garnet_1 rim to rim
ORF114b	297	11.467	41.487	0.321	22.648	0.134	0.352	18.22	0.023	4.815	0.065	0.013	99.545	Line 13 Sample 12 Garnet_1 rim to rim
ORF114b	298	11.433	41.316	0.325	22.471	0.14	0.361	18.322	0	4.828	0.067	0.016	99.279	Line 14 Sample 12 Garnet_1 rim to rim
ORF114b	299	11.276	40.793	0.319	22.211	0.131	0.357	18.11	0.017	4.789	0.061	0.017	98.081	Line 15 Sample 12 Garnet_1 rim to rim
ORF114b	300	11.579	41.081	0.319	22.399	0.134	0.345	18.334	0.024	4.794	0.073	0.014	99.096	Line 16 Sample 12 Garnet_1 rim to rim
ORF114b	301	11.788	40.947	0.32	22.279	0.141	0.343	18.413	0.001	4.819	0.061	0.016	99.128	Line 17 Sample 12 Garnet_1 rim to rim
ORF114b	302	11.369	40.995	0.331	22.311	0.142	0.359	18.371	0.03	4.825	0.069	0.012	98.814	Line 18 Sample 12 Garnet_1 rim to rim
ORF114b	303	11.564	41.247	0.318	22.378	0.136	0.383	18.272	0.019	4.785	0.064	0.018	99.184	Line 19 Sample 12 Garnet_1 rim to rim
ORF114b	304	11.482	41.477	0.319	22.461	0.135	0.353	18.347	0.011	4.812	0.074	0.02	99.491	Line 20 Sample 12 Garnet_1 rim to rim
ORF114b	305	11.256	41.425	0.327	22.371	0.146	0.339	18.348	0.04	4.83	0.074	0.02	99.176	Line 21 Sample 12 Garnet_1 rim to rim
ORF114b	306	11.366	41.329	0.32	22.373	0.138	0.37	18.501	0.005	4.79	0.07	0.014	99.276	Line 22 Sample 12 Garnet_1 rim to rim
ORF114b	307	11.258	41.211	0.311	22.494	0.132	0.348	18.571	0.012	4.817	0.08	0.015	99.249	Line 23 Sample 12 Garnet_1 rim to rim
ORF119	308	11.433	42.322	0.317	23.478	0.121	0.345	17.386	0.01	4.776	0.049	0.015	100.252	Line 1 Sample 13 Garnet rim to rim
ORF119	309	11.386	41.719	0.32	23.08	0.143	0.357	18.08	0.002	4.812	0.068	0.013	99.98	Line 2 Sample 13 Garnet rim to rim
ORF119	310	11.376	41.346	0.317	22.76	0.135	0.359	18.247	0.04	4.791	0.063	0.025	99.459	Line 3 Sample 13 Garnet rim to rim
ORF119	311	11.697	41.223	0.312	22.823	0.154	0.368	18.411	0.072	4.811	0.066	0.026	99.963	Line 4 Sample 13 Garnet rim to rim
ORF119	312	11.61	41.97	0.332	23.429	0.143	0.362	18.142	0.032	4.797	0.058	0.02	100.895	Line 5 Sample 13 Garnet rim to rim
ORF119	313	11.317	41.61	0.332	23.131	0.142	0.374	18.188	0.042	4.789	0.058	0.024	100.007	Line 6 Sample 13 Garnet rim to rim
ORF119	314	11.428	42.025	0.336	23.226	0.142	0.366	18.189	0.018	4.786	0.067	0.028	100.611	Line 7 Sample 13 Garnet rim to rim
ORF119	315	11.547	42.028	0.322	23.125	0.14	0.361	18.299	0.047	4.838	0.075	0.026	100.808	Line 8 Sample 13 Garnet rim to rim
ORF119	316	11.468	42.104	0.32	23.092	0.136	0.369	18.148	0.019	4.834	0.054	0.022	100.566	Line 9 Sample 13 Garnet rim to rim
ORF119	317	11.497	32.906	0.312	17.934	0.142	0.363	17.135	0.104	4.538	0.062	0.015	85.008	Line 10 Sample 13 Garnet rim to rim
ORF119	318	11.485	41.918	0.322	22.867	0.148	0.357	17.957	0.029	4.802	0.057	0.024	99.966	Line 11 Sample 13 Garnet rim to rim
ORF119	319	11.412	41.943	0.329	22.86	0.146	0.353	18.185	0.026	4.777	0.061	0.02	100.112	Line 12 Sample 13 Garnet rim to rim
ORF119	320	11.573	41.769	0.329	22.768	0.149	0.362	18.221	0.03	4.792	0.061	0.021	100.075	Line 13 Sample 13 Garnet rim to rim
ORF119	321	11.426	41.483	0.331	22.701	0.15	0.351	18.258	0.031	4.812	0.065	0.022	99.63	Line 14 Sample 13 Garnet rim to rim
ORF119	322	11.353	41.582	0.324	22.745	0.144	0.348	18.217	0.007	4.817	0.051	0.022	99.61	Line 15 Sample 13 Garnet rim to rim
ORF119	323	11.4	41.438	0.328	22.644	0.151	0.355	18.296	0.072	4.796	0.064	0.022	99.566	Line 16 Sample 13 Garnet rim to rim
ORF119	324	11.616	41.456	0.325	22.652	0.149	0.359	18.484	0.024	4.792	0.067	0.027	99.951	Line 17 Sample 13 Garnet rim to rim
ORF119	325	11.325	41.814	0.323	22.956	0.138	0.364	18.238	0	4.808	0.052	0.017	100.035	Line 18 Sample 13 Garnet rim to rim
ORF119	326	11.535	41.516	0.317	22.755	0.142	0.362	18.248	0.028	4.775	0.04	0.015	99.733	Line 19 Sample 13 Garnet rim to rim
ORF119	327	11.597	40.69	0.331	22.523	0.151	0.37	18.301	0.009	4.825	0.069	0.016	98.882	Line 20 Sample 13 Garnet rim to rim
ORF119	328	11.438	40.514	0.343	22.243	0.132	0.359	17.729	0	4.775	0.048	0.018	97.599	Line 21 Sample 13 Garnet rim to rim
ORF119	329	11.449	41.06	0.331	22.747	0.13	0.359	18.48	0.018	4.82	0.066	0.02	99.48	Line 22 Sample 13 Garnet rim to rim
ORF119	330	11.689	40.463	0.318	22.524	0.15	0.365	18.755	0.022	4.777	0.086	0.019	99.168	Line 23 Sample 13 Garnet rim to rim
ORF78	331	11.858	40.309	0.304	22.05	0.232	0.256	13.686	0.012	10.412	0.108	0.012	99.239	Line 1 Sample 14 garnet 1 rim to rim
ORF78	332	11.817	40.858	0.312	22.4	0.233	0.246	13.677	0.007	10.543	0.122	0.007	100.222	Line 2 Sample 14 garnet 1 rim to rim
ORF78	333	11.785	40.898	0.314	22.39	0.226	0.243	13.682	0.039	10.526	0.111	0.014	100.228	Line 3 Sample 14 garnet 1 rim to rim
ORF78	334	11.927	41.264	0.31	22.579	0.239	0.247	13.771	0.011	10.52	0.12	0.006	100.994	Line 4 Sample 14 garnet 1 rim to rim
ORF78	335	11.661	41.062	0.304	22.367	0.242	0.247	13.537	0.024	10.543	0.113	0.007	100.107	Line 5 Sample 14 garnet 1 rim to rim
ORF78	336	11.945	40.934	0.299	22.343	0.244	0.254	13.433	0.045	10.51	0.091	0.004	100.102	Line 6 Sample 14 garnet 1 rim to rim
ORF78	337	11.768	41.14	0.305	22.483	0.239	0.244	13.38	0.041	10.46	0.109	0.009	100.178	Line 7 Sample 14 garnet 1 rim to rim
ORF78	338	12.033	41.193	0.308	22.622	0.238	0.243	13.386	0.024	10.526	0.103	0.008	100.684	Line 8 Sample 14 garnet 1 rim to rim
ORF78	339	11.752	41.27	0.303	22.556	0.246	0.256	13.402	0.011	10.49	0.103	0.008	100.397	Line 9 Sample 14 garnet 1 rim to rim
ORF78	340	11.811	41.512	0.3	22.723	0.232	0.245	13.465	0.023	10.482	0.108	0.011	100.912	Line 10 Sample 14 garnet 1 rim to rim
ORF78	341	11.84	40.917	0.302	22.39	0.227	0.248	12.42	0	10.383	0.072	0.009	98.808	Line 11 Sample 14 garnet 1 rim to rim
ORF78	342	11.594	41.401	0.291	22.714	0.214	0.224	13.274	0.018	10.444	0.091	0.013	100.278	Line 12 Sample 14 garnet 1 rim to rim
ORF78	343	11.64	41.012	0.293	22.875	0.242	0.244	13.392	0.031	10.282	0.079	0.009	100.099	Sample 14 garnet 2_1
ORF78	344	11.905	41.094	0.291	22.752	0.24	0.251	13.452	0	10.292	0.077	0.01	100.364	Sample 14 garnet 2_2
ORF78	345	11.656	40.954	0.288	22.706	0.217	0.245	13.593	0.012	10.328	0.077	0.011	100.087	Sample 14 garnet 2_3
ORF78	346	11.801	41.157	0.293	22.614	0.218	0.24	13.525	0.005	10.404	0.077	0.009	100.343	Sample 14 garnet 2_4
ORF78	347	11.622	41.402	0.288	22.646	0.211	0.237	13.386	0	10.422	0.093	0.005	100.312	Sample 14 garnet 2_5
ORF78	348	11.499	41.787	0.305	23.053	0.225	0.234	13.381	0.008	10.359	0.104	0.013	100.968	Line 1 Sample 14 Garnet 3 rim to rim
ORF78	349	11.558	41.058	0.292	22.594	0.237	0.233	13.349	0.024	10.332	0.109	0.008	99.794	Line 2 Sample 14 Garnet 3 rim to rim
ORF78	350	11.533	41.107	0.283	22.553	0.224	0.239	13.408	0.04	10.395	0.099	0.016	99.897	Line 3 Sample 14 Garnet 3 rim to rim
ORF78	351	11.575	40.512	0.301	22.086	0.215	0.244	13.193	0.019	10.329	0.085	0.007	98.566	Line 4 Sample 14 Garnet 3 rim to rim
ORF78	352	11.803	41.069	0.298	22.461	0.208	0.239	13.587	0.007	10.387	0.102	0.009	100.17	Line 5 Sample 14 Garnet 3 rim to rim
ORF78	353	11.76	40.688	0.298	22.299	0.223	0.223	13.492	0.013	10.395	0.101	0.005	99.497	Line 6 Sample 14 Garnet 3 rim to rim
ORF78	354	11.694	41.325	0.301	22.771	0.207	0.235	13.288	0	10.424	0.09	0.008	100.343	Line 1 Sample 14 garnet 4 rim to rim
ORF78	355	11.653	41.364	0.298	22.731	0.221	0.249	13.398	0.055	10.428	0.109	0.009	100.515	Line 2 Sample 14 garnet 4 rim to rim
ORF78	356	11.885	41.222	0.292	22.587	0.221	0.25	13.174	0	10.397	0.084	0.014	100.126	Line 3 Sample 14 garnet 4 rim to rim
ORF78	357	11.884	41.568	0.306	22.794	0.228	0.22	13.13	0.004	10.388	0.096	0.015	100.633	Line 4 Sample 14 garnet 4 rim to rim
ORF78	358	12.001	40.162	0.293	22.069	0.214	0.222	13.158	0.023	10.382	0.085	0.008	98.617	Line 5 Sample 14 garnet 4 rim to rim
ORF78	359	11.637	41.293	0.293	22.619	0.224	0.231	13.341	0.025	10.416	0.11	0.018	100.207	Line 6 Sample 14 garnet 4 rim to rim
ORF78	360	11.703	41.304	0.296	22.759	0.225	0.25	14.709	0	10.477	0.179	0.013	101.915	Line 7 Sample 14 garnet 4 rim to rim
ORF78	361	11.748	41.218	0.303	22.5	0.227	0.237	13.442	0.006	10.38	0.101	0.01	100.172	Line 8 Sample 14 garnet 4 rim to rim
ORF78	362	11.562	40.977	0.292	22.321	0.227	0.238	13.551	0.025	10.374	0.125	0.011	99.703	Line 9 Sample 14 garnet 4 rim to rim
ORF9	363	9.492	42.031	0.381	23.3	0.154	0.313	18.71	0	4.224	0.056	0.017	98.678	Line 1 Sample 15 Garnet 1 rim to rim
ORF9	364	9.958	41.826	0.434	23.041	0.18	0.3	19.087	0	4.346	0.075	0.027	99.274	Line 2 Sample 15 Garnet 1 rim to rim
ORF9	365	9.679	41.809	0.461	23.027	0.191	0.32	19.292	0	4.365	0.091	0.024	99.259	Line 3 Sample 15 Garnet 1 rim to rim
ORF9	366	9.777	41.794	0.418	23.101	0.173	0.314	19.385	0	4.319	0.088	0.021	99.39	Line 4 Sample 15 Garnet 1 rim to rim
ORF9	367	9.807	43.308	0.441	23.869	0.185	0.314	19.179	0	4.3	0.104	0.023	101.53	Line 5 Sample 15 Garnet 1 rim to rim
ORF9	368	9.742	41.949	0.429	23.138	0.175	0.3	19.28	0	4.31	0.08	0.019	99.422	Line 6 Sample 15 Garnet 1 rim to rim
ORF9	369	9.643	41.036	0.414	22.672	0.177	0.311	18.374	0.015	4.27	0.064	0.022	96.998	Line 7 Sample 15 Garnet 1 rim to rim
ORF9	370	9.832	41.523	0.465	22.788	0.19	0.319	19.381	0	4.317	0.094	0.024	98.933	Line 8 Sample 15 Garnet 1 rim to rim
ORF9	371	9.836	41.363	0.458	22.752	0.189	0.32	19.699	0	4.318	0.102	0.02	99.057	Line 9 Sample 15 Garnet 1 rim to rim
ORF9	372	9.615	41.605	0.341	23.022	0.228	0.308	19.029	0.038	4.638	0.056	0.016	98.896	Line 1 Sample 15 garnet 2 rim to rim
ORF9	373	9.642	42.148	0.334	23.321	0.24	0.299	19.394	0.064	4.657	0.076	0.029	100.204	Line 2 Sample 15 garnet 2 rim to rim
ORF9	374	9.582	42.289	0.326	23.37	0.221	0.31	19.455	0.027	4.709	0.074	0.026	100.389	Line 3 Sample 15 garnet 2 rim to rim
ORF9	375	9.575	42.123	0.34	23.328	0.246	0.315	19.394	0.041	4.638	0.064	0.026	100.09	Line 4 Sample 15 garnet 2 rim to rim
ORF9	376	9.486	42.333	0.335	23.388	0.236	0.308	19.551	0.041	4.669	0.071	0.022	100.44	Line 5 Sample 15 garnet 2 rim to rim
ORF9	377	9.518	42.451	0.327	23.365	0.236	0.312	19.45	0.02	4.725	0.075	0.027	100.506	Line 6 Sample 15 garnet 2 rim to rim
ORF9	378	9.812	42.498	0.331	23.53	0.235	0.299	19.519	0.005	4.673	0.08	0.029	101.011	Line 7 Sample 15 garnet 2 rim to rim
ORF9	379	9.464	42.469	0.338	23.46	0.238	0.317	19.546	0.036	4.676	0.084	0.027	100.655	Line 8 Sample 15 garnet 2 rim to rim
ORF9	380	9.609	42.022	0.328	23.191	0.221	0.308	19.467	0.035	4.667	0.079	0.025	99.952	Line 9 Sample 15 garnet 2 rim to rim
ORF9	381	9.663	42.255	0.339	22.861	0.23	0.277	19.475	0.028	4.687	0.067	0.024	99.906	Line 10 Sample 15 garnet 2 rim to rim
ORF9	382	9.743	41.893	0.321	22.972	0.233	0.306	19.522	0.001	4.654	0.082	0.021	99.748	Line 11 Sample 15 garnet 2 rim to rim
ORF9	383	9.562	42.009	0.341	23.107	0.231	0.306	19.635	0.031	4.674	0.084	0.02	100	Line 12 Sample 15 garnet 2 rim to rim
ORF9	384	9.459	41.823	0.345	22.976	0.226	0.316	19.615	0.041	4.658	0.082	0.026	99.567	Line 13 Sample 15 garnet 2 rim to rim
ORF9	385	9.589	42.132	0.344	23.168	0.239	0.304	19.769	0.051	4.679	0.083	0.027	100.385	Line 14 Sample 15 garnet 2 rim to rim
Sample 26	386	2.467	53.515	0.613	5.157	1.287	0.058	13.527	0.078	16.185	4.292	0.007	97.186	Sample 16 Pyroxene
Sample 26	388	2.41	53.664	0.616	5.138	1.262	0.054	13.45	0.024	16.218	4.276	0.006	97.118	Line 1 Sample 16 pyroxene rim to core
Sample 26	389	2.419	53.505	0.614	5.19	1.302	0.07	13.589	0.045	16.271	4.278	0.009	97.292	Line 2 Sample 16 pyroxene rim to core
Sample 26	390	2.414	53.499	0.606	4.924	1.301	0.069	14.023	0.034	16.586	4.15	0.007	97.613	Line 3 Sample 16 pyroxene rim to core
Sample 26	391	2.44	53.65	0.613	5.061	1.307	0.056	13.448	0.023	16.152	4.224	0.008	96.982	Line 4 Sample 16 pyroxene rim to core
Sample 26	392	2.554	53.786	0.603	5.06	1.311	0.061	13.673	0.036	16.32	4.265	0.006	97.675	Line 5 Sample 16 pyroxene rim to core
Sample 26	393	2.38	53.788	0.615	5.049	1.338	0.069	13.7	0.016	16.242	4.237	0.006	97.44	Line 6 Sample 16 pyroxene rim to core
Sample 26	394	2.537	53.576	0.618	5.027	1.334	0.061	13.776	0.007	16.288	4.273	0.007	97.504	Line 7 Sample 16 pyroxene rim to core
Sample 26	395	2.473	53.909	0.606	5.017	1.321	0.07	13.759	0.011	16.426	4.246	0.004	97.842	Line 8 Sample 16 pyroxene rim to core
Sample 26	396	2.61	53.944	0.61	5.03	1.322	0.065	13.775	0.024	16.356	4.225	0.008	97.969	Line 9 Sample 16 pyroxene rim to core
Sample 26	397	2.401	54.25	0.611	5.003	1.323	0.075	13.79	0.043	16.371	4.262	0.009	98.138	Line 10 Sample 16 pyroxene rim to core
Sample 26	398	2.439	54.296	0.61	5.04	1.322	0.077	13.871	0.055	16.339	4.301	0.006	98.356	Line 11 Sample 16 pyroxene rim to core
Sample 26	399	2.522	54.291	0.621	5.141	1.327	0.062	13.839	0.042	16.29	4.317	0.005	98.457	Line 12 Sample 16 pyroxene rim to core
Sample 26	400	2.436	54.462	0.601	5.116	1.308	0.067	13.861	0.028	16.294	4.354	0.003	98.53	Line 13 Sample 16 pyroxene rim to core
Sample 26	401	2.582	54.556	0.619	5.182	1.303	0.074	13.878	0.037	16.325	4.373	0.009	98.938	Line 14 Sample 16 pyroxene rim to core
Sample 26	402	2.466	55.167	0.613	5.284	1.286	0.071	13.59	0.02	16.188	4.33	0.011	99.026	Line 1 Sample 16 pyroxene core to rim
Sample 26	403	2.526	55.023	0.628	5.238	1.324	0.064	13.734	0.017	16.19	4.26	0.01	99.014	Line 2 Sample 16 pyroxene core to rim
Sample 26	404	2.486	54.929	0.602	5.186	1.325	0.071	13.743	0.019	16.173	4.266	0.011	98.811	Line 3 Sample 16 pyroxene core to rim
Sample 26	405	2.494	54.662	0.605	5.189	1.312	0.057	13.745	0.017	16.322	4.306	0.011	98.72	Line 4 Sample 16 pyroxene core to rim
Sample 26	406	2.547	54.736	0.613	5.184	1.334	0.071	13.771	0.047	16.231	4.303	0.013	98.85	Line 5 Sample 16 pyroxene core to rim
Sample 26	407	2.531	54.574	0.627	5.178	1.318	0.07	13.808	0.003	16.253	4.312	0.01	98.684	Line 6 Sample 16 pyroxene core to rim
Sample 26	408	2.562	54.51	0.621	5.204	1.336	0.079	13.81	0	16.298	4.305	0.01	98.735	Line 7 Sample 16 pyroxene core to rim
Sample 26	409	2.458	54.596	0.623	5.174	1.347	0.078	13.719	0.024	16.276	4.337	0.01	98.642	Line 8 Sample 16 pyroxene core to rim
Sample 26	410	2.459	54.281	0.603	5.222	1.346	0.063	13.784	0	16.239	4.367	0.016	98.38	Line 9 Sample 16 pyroxene core to rim
Sample 26	411	2.353	54.373	0.614	5.24	1.321	0.074	13.818	0.002	16.282	4.389	0.01	98.476	Line 10 Sample 16 pyroxene core to rim
ORF144	416	10.15	41.946	0.458	22.873	0.187	0.306	19.383	0	4.388	0.078	0.025	99.794	Sample 17 garnet 1_1
ORF144	417	10.12	41.654	0.46	22.705	0.206	0.329	19.196	0.037	4.375	0.073	0.025	99.18	Sample 17 garnet 1_2
ORF144	418	10.125	41.024	0.428	22.507	0.171	0.337	19.344	0.01	4.405	0.09	0.02	98.461	Sample 17 garnet 2_1
ORF144	419	10.114	41.225	0.471	22.344	0.207	0.33	19.152	0.024	4.433	0.091	0.023	98.414	Sample 17 garnet 2_2
ORF144	420	10.167	41.242	0.406	22.557	0.186	0.339	19.488	0.013	4.389	0.085	0.028	98.9	Sample 17 garnet 2_3
ORF144	421	10.307	41.563	0.447	22.642	0.186	0.352	19.542	0.031	4.431	0.091	0.024	99.616	Sample 17 garnet 2_4
ORF144	422	10.22	41.151	0.369	22.704	0.188	0.336	19.461	0	4.43	0.072	0.022	98.953	Sample 17 garnet 2_5
ORF144	423	10.169	40.983	0.468	22.273	0.194	0.343	19.45	0	4.417	0.1	0.021	98.418	Sample 17 garnet 2_6
ORF144	424	10.118	42.134	0.421	22.966	0.191	0.329	19.575	0.067	4.397	0.101	0.025	100.324	Sample 17 garnet 2_7
ORF144	425	10.195	42.18	0.48	22.926	0.214	0.345	19.405	0	4.439	0.095	0.024	100.303	Sample 17 garnet 2_8
ORF144	426	10.109	40.79	0.455	22.218	0.191	0.342	19.583	0.01	4.427	0.094	0.026	98.245	Sample 17 garnet 2_9
ORF144	427	10.318	41.713	0.412	22.779	0.178	0.338	19.577	0.016	4.401	0.087	0.03	99.849	Sample 17 garnet 2_10
ORF144	428	10.276	40.272	0.456	21.889	0.187	0.329	19.633	0.027	4.395	0.095	0.018	97.577	Sample 17 garnet 2_11
ORF144	429	10.369	40.409	0.462	21.973	0.193	0.344	19.662	0.035	4.404	0.093	0.026	97.97	Line 1 Sample 17 garnet 3 rim to rim
ORF144	430	10.286	40.927	0.466	22.376	0.198	0.326	19.679	0.023	4.397	0.093	0.028	98.799	Line 2 Sample 17 garnet 3 rim to rim
ORF144	431	10.062	41.216	0.401	22.586	0.171	0.343	19.711	0	4.393	0.088	0.023	98.994	Line 3 Sample 17 garnet 3 rim to rim
ORF144	432	10.161	41.01	0.466	22.349	0.191	0.339	19.498	0	4.424	0.064	0.03	98.532	Line 4 Sample 17 garnet 3 rim to rim
ORF144	433	10.265	41.203	0.463	22.343	0.204	0.341	19.444	0.02	4.418	0.07	0.027	98.798	Line 5 Sample 17 garnet 3 rim to rim
ORF144	434	10.28	41.112	0.456	22.461	0.199	0.335	19.552	0.037	4.4	0.075	0.027	98.934	Line 6 Sample 17 garnet 3 rim to rim
ORF144	435	10.231	40.864	0.454	22.423	0.199	0.33	19.409	0.037	4.373	0.064	0.025	98.409	Line 7 Sample 17 garnet 3 rim to rim
ORF144	436	10.136	41.038	0.418	22.474	0.185	0.343	19.359	0.018	4.385	0.063	0.03	98.449	Line 8 Sample 17 garnet 3 rim to rim
ORF144	437	10.154	41.152	0.424	22.572	0.2	0.344	19.474	0	4.432	0.071	0.029	98.852	Line 9 Sample 17 garnet 3 rim to rim
ORF144	438	9.95	41.978	0.424	23.018	0.201	0.335	19.509	0	4.37	0.071	0.034	99.89	Line 10 Sample 17 garnet 3 rim to rim
ORF61	439	19.465	38.953	0.345	21.388	0.072	0.401	9.605	0.06	8.44	0.093	0.014	98.836	Line 1 Sample 18 garnet rim to rim
ORF61	440	19.464	39.076	0.344	21.532	0.078	0.389	9.638	0.028	8.445	0.108	0.021	99.123	Line 2 Sample 18 garnet rim to rim
ORF61	441	19.206	39.314	0.344	21.627	0.066	0.389	9.657	0.054	8.548	0.114	0.019	99.338	Line 3 Sample 18 garnet rim to rim
ORF61	442	19.228	38.997	0.345	21.537	0.078	0.403	9.745	0.052	8.516	0.113	0.018	99.032	Line 4 Sample 18 garnet rim to rim
ORF61	443	19.48	39.029	0.342	21.563	0.072	0.384	9.747	0.064	8.547	0.1	0.023	99.351	Line 5 Sample 18 garnet rim to rim
ORF61	444	19.432	38.756	0.34	21.389	0.073	0.388	9.733	0.036	8.528	0.102	0.018	98.795	Line 6 Sample 18 garnet rim to rim
ORF61	445	19.366	38.956	0.337	21.385	0.074	0.397	9.742	0.084	8.608	0.105	0.023	99.077	Line 7 Sample 18 garnet rim to rim
ORF61	446	19.533	38.831	0.346	21.252	0.086	0.403	9.721	0.034	8.565	0.096	0.02	98.887	Line 8 Sample 18 garnet rim to rim
ORF61	447	19.164	38.445	0.334	21.159	0.062	0.363	9.755	0	8.537	0.107	0.015	97.941	Line 9 Sample 18 garnet rim to rim
ORF61	448	19.461	38.757	0.331	21.172	0.059	0.367	9.76	0	8.531	0.108	0.02	98.566	Line 10 Sample 18 garnet rim to rim
ORF61	449	19.434	38.601	0.326	21.148	0.055	0.381	9.777	0	8.591	0.099	0.018	98.43	Line 11 Sample 18 garnet rim to rim
ORF61	450	19.183	38.601	0.314	21.258	0.057	0.377	9.742	0.038	8.499	0.099	0.014	98.182	Line 12 Sample 18 garnet rim to rim
ORF61	451	19.422	38.617	0.312	21.118	0.061	0.383	9.701	0	8.571	0.095	0.016	98.296	Line 13 Sample 18 garnet rim to rim
ORF61	452	19.112	38.452	0.329	21.06	0.059	0.369	9.781	0	8.532	0.111	0.02	97.825	Line 14 Sample 18 garnet rim to rim
ORF61	453	19.094	38.428	0.323	21.1	0.064	0.388	9.82	0	8.52	0.116	0.015	97.868	Line 15 Sample 18 garnet rim to rim
ORF61	454	19.223	38.473	0.325	21.139	0.052	0.369	9.765	0	8.559	0.107	0.023	98.035	Line 16 Sample 18 garnet rim to rim
ORF61	455	18.938	38.666	0.337	21.05	0.074	0.357	9.738	0	8.561	0.109	0.021	97.851	Line 17 Sample 18 garnet rim to rim
ORF61	456	19.327	38.502	0.325	21.141	0.058	0.362	9.778	0	8.576	0.1	0.016	98.185	Line 18 Sample 18 garnet rim to rim
ORF61	457	19.21	39.046	0.319	21.353	0.055	0.383	9.759	0	8.591	0.112	0.021	98.849	Line 19 Sample 18 garnet rim to rim
ORF61	458	19.38	39.614	0.315	21.613	0.057	0.364	9.93	0	8.597	0.124	0.024	100.018	Line 20 Sample 18 garnet rim to rim
ORF49	459	0	87.783	0	0.893	0	0	0.063	0	0.281	0.012	0	89.032	Sample 19 silica phase? 1_1
ORF49	460	0	89.432	0	0.131	0	0	0	0	0.007	0	0	89.57	Sample 19 silica phase? 1_2
ORF49	461	0	89.324	0	0.149	0	0	0	0	0.012	0.002	0	89.487	Sample 19 silica phase? 1_3
ORF49	462	0.058	92.012	0	0.181	0.005	0	0.022	0	0.052	0.012	0	92.342	Sample 19 silica phase? 2_1
ORF49	463	0.069	91.17	0	0.494	0.005	0.011	0.121	0.024	0.195	0.047	0	92.136	Sample 19 silica phase? 2_2
ORF49	464	0.018	90.814	0	0.606	0	0	0.068	0.012	0.208	0.052	0	91.778	Sample 19 silica phase? 3_1
ORF49	465	0.053	91.644	0	0.293	0.009	0.004	0.068	0.014	0.112	0.035	0.001	92.233	Sample 19 silica phase? 3_2
ORF49	466	15.988	40.39	0.279	22.155	0.115	0.425	16.011	0.051	3.787	0.129	0.026	99.356	Sample 19 silica phase? 3_3
ORF49	467	15.911	40.338	0.288	22.23	0.12	0.416	16.054	0.063	3.799	0.127	0.027	99.373	Line 1 Sample 19 garnet 1 rim to rim
ORF49	468	15.939	40.6	0.29	22.354	0.109	0.416	16.144	0.101	3.803	0.127	0.031	99.914	Line 2 Sample 19 garnet 1 rim to rim
ORF49	469	15.926	40.547	0.282	22.369	0.107	0.421	15.992	0.06	3.825	0.131	0.032	99.692	Line 3 Sample 19 garnet 1 rim to rim
ORF49	470	15.824	40.806	0.288	22.545	0.126	0.432	15.836	0.082	3.803	0.112	0.026	99.88	Line 4 Sample 19 garnet 1 rim to rim
ORF49	471	15.651	42.13	0.277	23.35	0.11	0.422	15.28	0.04	3.783	0.133	0.033	101.209	Line 5 Sample 19 garnet 1 rim to rim
ORF49	472	16	40.4	0.288	22.345	0.108	0.422	16.04	0.074	3.83	0.137	0.03	99.674	Line 6 Sample 19 garnet 1 rim to rim
ORF49	473	15.827	36.644	0.277	20.244	0.113	0.41	15.912	0.115	3.666	0.14	0.022	93.37	Line 7 Sample 19 garnet 1 rim to rim
ORF49	474	15.738	40.756	0.276	22.583	0.111	0.416	15.964	0.089	3.82	0.131	0.025	99.909	Line 8 Sample 19 garnet 1 rim to rim
ORF49	475	15.818	40.899	0.286	22.661	0.107	0.414	16.032	0.007	3.796	0.123	0.029	100.172	Line 9 Sample 19 garnet 1 rim to rim
ORF49	476	15.889	41.234	0.285	22.727	0.103	0.42	15.872	0.064	3.808	0.134	0.032	100.568	Line 10 Sample 19 garnet 1 rim to rim
ORF49	477	15.547	40.264	0.256	22.094	0.082	0.372	16.238	0.038	3.816	0.101	0.023	98.831	Line 1 Sample 19 garnet 2 rim to rim
ORF49	478	15.589	40.006	0.251	21.869	0.08	0.375	17.038	0.043	3.815	0.148	0.027	99.241	Line 2 Sample 19 garnet 2 rim to rim
ORF49	479	15.632	40.256	0.254	22.158	0.067	0.379	16.057	0.028	3.818	0.105	0.026	98.78	Line 3 Sample 19 garnet 2 rim to rim
ORF49	480	15.889	40.198	0.257	22.055	0.066	0.364	16.028	0.067	3.789	0.097	0.024	98.834	Line 4 Sample 19 garnet 2 rim to rim
ORF49	481	15.512	40.359	0.248	22.155	0.065	0.371	15.857	0.01	3.811	0.075	0.024	98.487	Line 5 Sample 19 garnet 2 rim to rim
ORF49	482	15.643	38.386	0.239	20.843	0.066	0.353	10.453	0.083	3.566	0	0.015	89.647	Line 6 Sample 19 garnet 2 rim to rim
ORF49	483	15.861	40.552	0.257	22.293	0.07	0.372	15.998	0.056	3.825	0.097	0.02	99.401	Line 7 Sample 19 garnet 2 rim to rim
ORF49	484	15.733	41.215	0.254	22.563	0.071	0.369	15.699	0.051	3.809	0.086	0.024	99.874	Line 8 Sample 19 garnet 2 rim to rim
ORF60	488	15.315	0.078	0.287	4.923	63.891	0.49	12.755	0.299	0.056	0.064	0.012	98.17	Line 4 Sample 20 chromite 1 rim to rim
ORF60	489	15.171	0.086	0.289	4.986	64.04	0.48	12.719	0.253	0.032	0.068	0.017	98.141	Line 5 Sample 20 chromite 1 rim to rim
ORF60	490	15.116	0.105	0.294	5.168	63.949	0.47	13.148	0.263	0.044	0.085	0.021	98.663	Line 6 Sample 20 chromite 1 rim to rim
ORF60	491	15.469	0.093	0.285	5.019	64.096	0.462	12.644	0.258	0.038	0.061	0.014	98.439	Line 7 Sample 20 chromite 1 rim to rim
ORF60	492	15.056	0.043	0.211	4.999	63.89	0.379	12.341	0.091	0.009	0	0	97.019	Line 8 Sample 20 chromite 1 rim to rim
ORF60	493	15.256	0.049	0.231	4.994	63.95	0.377	13.378	0.113	0.008	0.042	0.002	98.4	Line 1 Sample 20 chromite 2 rim to rim
ORF60	494	15.118	0.044	0.226	5.039	63.866	0.387	12.946	0.104	0.009	0.027	0.001	97.767	Line 2 Sample 20 chromite 2 rim to rim
ORF60	495	15.147	0.051	0.225	5.018	63.909	0.381	12.71	0.127	0.013	0.026	0.006	97.613	Line 3 Sample 20 chromite 2 rim to rim
ORF60	496	15.173	0.041	0.219	5.083	63.945	0.382	12.757	0.102	0.015	0.011	0.005	97.733	Line 4 Sample 20 chromite 2 rim to rim
ORF60	497	14.813	0.053	0.22	5.076	63.727	0.373	12.609	0.102	0.006	0.012	0	96.991	Line 5 Sample 20 chromite 2 rim to rim
ORF60	498	15.066	0.058	0.233	5.163	63.664	0.37	12.324	0.084	0.016	0	0	96.978	Line 6 Sample 20 chromite 2 rim to rim
ORF60	499	15.618	0.04	0.138	6.597	61.935	0.387	12.269	0.12	0.009	0.004	0	97.117	Sample 20 chromite 3_analysis 1
ORF60	500	15.857	0.055	0.14	6.704	61.639	0.388	12.292	0.088	0.006	0.022	0	97.191	Sample 20 chromite 3_analysis 2
ORF60	501	15.823	0.052	0.135	6.687	61.8	0.375	12.37	0.083	0.008	0.026	0.005	97.364	Sample 20 chromite 3_analysis 3
ORF60	502	15.805	0.041	0.151	6.649	61.949	0.383	12.478	0.034	0.016	0.018	0.003	97.527	Line 1 Sample 20 chromite 4 rim to rim
ORF60	503	15.86	0.05	0.152	6.597	61.999	0.385	12.377	0.07	0.005	0.019	0.003	97.517	Line 2 Sample 20 chromite 4 rim to rim
ORF60	504	15.882	0.056	0.157	6.546	61.647	0.385	12.271	0.061	0.018	0.023	0.002	97.048	Line 3 Sample 20 chromite 4 rim to rim
ORF60	505	15.716	0.05	0.146	6.62	61.918	0.381	12.375	0.136	0.007	0.052	0	97.401	Line 4 Sample 20 chromite 4 rim to rim
ORF60	506	15.628	0.052	0.133	6.598	61.805	0.381	12.292	0.074	0.007	0.027	0.004	97.001	Line 5 Sample 20 chromite 4 rim to rim
ORF60	507	15.887	0.054	0.137	6.557	61.92	0.374	12.324	0.095	0	0	0	97.348	Line 6 Sample 20 chromite 4 rim to rim
ORF60	508	15.744	0.044	0.144	6.468	61.866	0.377	12.305	0.087	0	0	0	97.035	Line 7 Sample 20 chromite 4 rim to rim
ORF60	509	15.492	0.039	0.127	6.374	61.851	0.389	11.925	0.145	0.009	0	0	96.351	Line 8 Sample 20 chromite 4 rim to rim
ORF60	510	14.151	0.039	0.208	5.014	64.229	0.367	11.096	0.103	0	0.052	0.003	95.262	Line 1 Sample 20 chromite 5 rim to rim
ORF60	511	14.377	0.05	0.227	5.11	64.276	0.359	10.654	0.083	0	0.006	0.004	95.146	Line 2 Sample 20 chromite 5 rim to rim
ORF60	512	14.175	0.042	0.215	5.118	64.273	0.38	10.665	0.065	0.003	0	0.002	94.938	Line 3 Sample 20 chromite 5 rim to rim
ORF60	513	13.91	0.053	0.214	5.106	64.002	0.392	9.725	0.103	0.003	0.007	0	93.515	Line 4 Sample 20 chromite 5 rim to rim
ORF60	514	14.307	0.047	0.213	5.215	64.091	0.438	10.341	0.125	0.002	0.008	0.005	94.792	Line 5 Sample 20 chromite 5 rim to rim
ORF60	515	14.054	0.059	0.215	5.338	63.745	0.532	9.907	0.106	0.001	0	0	93.957	Line 6 Sample 20 chromite 5 rim to rim
JJG897	522	15.8	40.307	0.209	22.141	0.08	0.38	15.32	0	4.151	0.071	0.031	98.49	Line 3 Sample 21 garnet rim to rim
JJG897	523	15.706	40.385	0.212	22.083	0.08	0.385	15.407	0.002	4.177	0.088	0.035	98.56	Line 4 Sample 21 garnet rim to rim
JJG897	524	15.817	40.227	0.219	22.003	0.088	0.361	15.36	0	4.187	0.189	0.027	98.478	Line 5 Sample 21 garnet rim to rim
JJG897	525	15.805	40.337	0.229	22.134	0.082	0.398	15.547	0.019	4.208	0.09	0.03	98.879	Line 6 Sample 21 garnet rim to rim
JJG897	526	15.843	40.302	0.22	22.053	0.081	0.388	15.49	0.002	4.217	0.073	0.03	98.699	Line 7 Sample 21 garnet rim to rim
JJG897	527	15.957	40.286	0.218	22.11	0.075	0.376	15.494	0.004	4.196	0.084	0.031	98.831	Line 8 Sample 21 garnet rim to rim
JJG897	528	15.807	40.331	0.218	22.031	0.071	0.384	15.562	0.004	4.226	0.079	0.028	98.741	Line 9 Sample 21 garnet rim to rim
JJG897	529	15.612	40.162	0.226	22.016	0.077	0.377	15.434	0.011	4.227	0.083	0.032	98.257	Line 10 Sample 21 garnet rim to rim
JJG897	530	15.72	40.081	0.223	21.989	0.091	0.359	15.448	0.067	4.185	0.143	0.034	98.34	Line 11 Sample 21 garnet rim to rim
JJG897	531	15.486	40.092	0.222	22.018	0.074	0.384	15.452	0.024	4.261	0.089	0.03	98.132	Line 12 Sample 21 garnet rim to rim
JJG897	532	15.75	40.069	0.219	22.044	0.084	0.381	15.538	0.013	4.226	0.272	0.026	98.622	Line 13 Sample 21 garnet rim to rim
JJG897	533	15.531	40.067	0.234	22.013	0.081	0.378	15.503	0.033	4.227	0.096	0.032	98.195	Line 14 Sample 21 garnet rim to rim
JJG897	534	15.711	40.09	0.23	22.005	0.086	0.391	15.511	0.029	4.222	0.083	0.027	98.385	Line 15 Sample 21 garnet rim to rim
JJG897	535	15.707	39.969	0.222	22.006	0.078	0.361	15.461	0.028	4.237	0.251	0.033	98.353	Line 16 Sample 21 garnet rim to rim
JJG897	536	15.662	39.46	0.223	21.694	0.064	0.378	14.919	0.033	4.216	0.123	0.03	96.802	Line 17 Sample 21 garnet rim to rim
JJG897	537	15.742	40.148	0.215	22.111	0.087	0.397	15.473	0.005	4.201	0.083	0.031	98.493	Line 18 Sample 21 garnet rim to rim
JJG897	538	15.691	40.288	0.213	22.088	0.074	0.384	15.55	0.029	4.228	0.079	0.038	98.662	Line 19 Sample 21 garnet rim to rim
JJG897	539	15.875	40.103	0.225	22.25	0.084	0.381	15.666	0.04	4.238	0.078	0.035	98.975	Line 20 Sample 21 garnet rim to rim
JJG897	540	15.703	40.281	0.215	22.293	0.075	0.396	15.512	0.002	4.194	0.083	0.034	98.788	Line 21 Sample 21 garnet rim to rim
JJG897	541	15.765	40.19	0.209	22.191	0.096	0.38	15.588	0.025	4.203	0.089	0.035	98.771	Line 22 Sample 21 garnet rim to rim
JJG897	542	15.739	40.294	0.221	22.25	0.084	0.383	15.563	0.046	4.172	0.079	0.037	98.868	Line 23 Sample 21 garnet rim to rim
JJG897	543	15.998	40.232	0.205	22.331	0.073	0.38	15.67	0.024	4.201	0.087	0.034	99.235	Line 24 Sample 21 garnet rim to rim
JJG897	544	15.709	40.374	0.214	22.25	0.09	0.409	15.958	0.027	4.207	0.099	0.033	99.37	Line 25 Sample 21 garnet rim to rim

## Sheet: Sheet2
Sample	#	FeO	SiO2	TiO2	Al2O3	Cr2O3	MnO	MgO	NiO	CaO	Na2O	P2O5	Total	Comment	Mg	Fe
ORF114	262	10.972	42.521	0.371	23.294	0.135	0.308	18.583	0	4.417	0.055	0.022	100.678	Line 1 Sample 12 Garnet Rim to Rim	0.461117	0.152813	75.109
ORF114	263	10.968	41.899	0.377	22.944	0.138	0.307	18.895	0.011	4.424	0.054	0.021	100.038	Line 2 Sample 12 Garnet Rim to Rim	0.468859	0.152758	75.4257
ORF114	264	10.687	41.672	0.372	22.778	0.143	0.34	18.991	0	4.422	0.063	0.022	99.49	Line 3 Sample 12 Garnet Rim to Rim	0.471241	0.148844	75.9962
ORF114	265	10.821	41.531	0.372	22.759	0.137	0.315	19.106	0.013	4.424	0.055	0.02	99.553	Line 4 Sample 12 Garnet Rim to Rim	0.474094	0.15071	75.8788
ORF114	266	10.745	41.513	0.378	22.707	0.161	0.311	19.1	0.006	4.454	0.048	0.027	99.45	Line 5 Sample 12 Garnet Rim to Rim	0.473945	0.149652	76.0018
ORF114	267	10.859	41.961	0.375	23.067	0.153	0.315	19.113	0	4.424	0.055	0.018	100.34	Line 6 Sample 12 Garnet Rim to Rim	0.474268	0.15124	75.8213
ORF114	268	10.787	41.746	0.378	22.749	0.143	0.318	19.033	0	4.434	0.047	0.014	99.649	Line 7 Sample 12 Garnet Rim to Rim	0.472283	0.150237	75.8663
ORF114	269	10.846	41.821	0.374	22.922	0.142	0.328	19.149	0	4.435	0.043	0.019	100.079	Line 8 Sample 12 Garnet Rim to Rim	0.475161	0.151058	75.8777
ORF114	270	10.814	41.593	0.386	22.904	0.148	0.322	19.099	0	4.433	0.053	0.023	99.775	Line 9 Sample 12 Garnet Rim to Rim	0.473921	0.150613	75.8839
ORF114	271	10.795	41.608	0.369	22.772	0.15	0.326	19.231	0	4.431	0.051	0.019	99.752	Line 10 Sample 12 Garnet Rim to Rim	0.477196	0.150348	76.0418
ORF114	272	10.818	41.558	0.381	22.832	0.153	0.32	19.06	0	4.425	0.035	0.019	99.601	Line 11 Sample 12 Garnet Rim to Rim	0.472953	0.150669	75.8397
ORF114	273	11.004	41.654	0.377	22.887	0.16	0.326	19.107	0	4.402	0.049	0.027	99.993	Line 12 Sample 12 Garnet Rim to Rim	0.474119	0.153259	75.5715
ORF114	274	10.807	41.712	0.378	22.711	0.145	0.317	19.081	0	4.431	0.04	0.022	99.644	Line 13 Sample 12 Garnet Rim to Rim	0.473474	0.150515	75.8785
ORF114	275	10.809	41.581	0.394	22.759	0.155	0.33	19.108	0	4.427	0.049	0.019	99.631	Line 14 Sample 12 Garnet Rim to Rim	0.474144	0.150543	75.901
ORF114	276	10.857	41.65	0.376	22.746	0.152	0.332	19.147	0	4.448	0.06	0.022	99.79	Line 15 Sample 12 Garnet Rim to Rim	0.475112	0.151212	75.8572
ORF114	277	10.771	41.662	0.37	22.751	0.154	0.314	19.078	0	4.455	0.049	0.021	99.625	Line 16 Sample 12 Garnet Rim to Rim	0.4734	0.150014	75.9367
ORF114	278	10.832	41.717	0.356	22.814	0.142	0.317	19.125	0	4.484	0.047	0.021	99.855	Line 17 Sample 12 Garnet Rim to Rim	0.474566	0.150864	75.8784
ORF114	279	10.844	41.599	0.358	22.777	0.136	0.315	18.999	0	4.45	0.041	0.023	99.542	Line 18 Sample 12 Garnet Rim to Rim	0.471439	0.151031	75.7369
ORF114	280	10.834	41.673	0.363	22.787	0.14	0.332	18.995	0	4.435	0.041	0.02	99.62	Line 19 Sample 12 Garnet Rim to Rim	0.47134	0.150891	75.75
ORF114	281	10.669	41.723	0.349	22.824	0.136	0.329	19.04	0	4.458	0.059	0.013	99.6	Line 20 Sample 12 Garnet Rim to Rim	0.472457	0.148593	76.0739
ORF114	282	10.86	41.523	0.342	22.845	0.14	0.326	19.019	0	4.425	0.054	0.021	99.555	Line 21 Sample 12 Garnet Rim to Rim	0.471935	0.151253	75.7291
ORF114	283	10.821	41.4	0.351	22.777	0.125	0.32	19.247	0.001	4.445	0.064	0.013	99.564	Line 22 Sample 12 Garnet Rim to Rim	0.477593	0.15071	76.0131		CaO	FeO	MgO
ORF114	284	10.854	40.71	0.358	22.414	0.148	0.332	19.416	0.001	4.417	0.064	0.02	98.734	Line 23 Sample 12 Garnet Rim to Rim	0.481787	0.15117	76.1169	75.8342	4.43478	10.8293	19.0749
ORF114	285	11.219	42.334	0.331	23.533	0.129	0.356	17.397	0	4.753	0.041	0.023	100.116	Line 1 Sample 12 Garnet_1 rim to rim	0.431687	0.156253	73.4236	73.3063	4.79009	11.4481	17.7923
ORF114	286	11.65	41.771	0.322	23.076	0.14	0.36	18.113	0	4.819	0.064	0.023	100.338	Line 2 Sample 12 Garnet_1 rim to rim	0.449454	0.162256	73.475
ORF114	287	11.355	41.446	0.339	22.902	0.149	0.361	18.314	0.013	4.768	0.059	0.019	99.725	Line 3 Sample 12 Garnet_1 rim to rim	0.454442	0.158148	74.1837
ORF114	288	11.413	41.332	0.327	22.91	0.135	0.375	18.381	0	4.769	0.075	0.031	99.748	Line 4 Sample 12 Garnet_1 rim to rim	0.456104	0.158955	74.1561
ORF114	289	11.297	45.179	0.333	25.253	0.133	0.365	17.294	0	4.849	0.051	0.027	104.781	Line 5 Sample 12 Garnet_1 rim to rim	0.429132	0.15734	73.1718
ORF114	290	11.429	41.725	0.324	23.083	0.126	0.356	18.113	0.013	4.764	0.061	0.021	100.015	Line 6 Sample 12 Garnet_1 rim to rim	0.449454	0.159178	73.8466
ORF114	291	11.706	41.955	0.329	23.21	0.133	0.356	18.257	0	4.79	0.069	0.023	100.828	Line 7 Sample 12 Garnet_1 rim to rim	0.453027	0.163036	73.5358
ORF114	292	11.532	41.871	0.326	23.241	0.127	0.377	18.392	0.012	4.804	0.064	0.024	100.77	Line 8 Sample 12 Garnet_1 rim to rim	0.456377	0.160613	73.9683
ORF114	293	11.522	38.452	0.323	21.144	0.139	0.369	16.44	0.026	4.679	0.013	0.013	93.12	Line 9 Sample 12 Garnet_1 rim to rim	0.40794	0.160474	71.7682
ORF114	294	11.315	43.607	0.3	23.759	0.111	0.331	10.491	0	4.596	0	0.013	94.523	Line 10 Sample 12 Garnet_1 rim to rim	0.260323	0.157591	62.2911
ORF114	295	11.498	41.86	0.323	22.969	0.143	0.366	18.064	0.049	4.833	0.064	0.016	100.185	Line 11 Sample 12 Garnet_1 rim to rim	0.448238	0.160139	73.6776
ORF114	296	11.532	41.663	0.311	22.743	0.132	0.343	18.158	0	4.844	0.07	0.014	99.81	Line 12 Sample 12 Garnet_1 rim to rim	0.450571	0.160613	73.721
ORF114	297	11.467	41.487	0.321	22.648	0.134	0.352	18.22	0.023	4.815	0.065	0.013	99.545	Line 13 Sample 12 Garnet_1 rim to rim	0.452109	0.159708	73.8962
ORF114	298	11.433	41.316	0.325	22.471	0.14	0.361	18.322	0	4.828	0.067	0.016	99.279	Line 14 Sample 12 Garnet_1 rim to rim	0.45464	0.159234	74.0608
ORF114	299	11.276	40.793	0.319	22.211	0.131	0.357	18.11	0.017	4.789	0.061	0.017	98.081	Line 15 Sample 12 Garnet_1 rim to rim	0.44938	0.157047	74.1028
ORF114	300	11.579	41.081	0.319	22.399	0.134	0.345	18.334	0.024	4.794	0.073	0.014	99.096	Line 16 Sample 12 Garnet_1 rim to rim	0.454938	0.161267	73.829
ORF114	301	11.788	40.947	0.32	22.279	0.141	0.343	18.413	0.001	4.819	0.061	0.016	99.128	Line 17 Sample 12 Garnet_1 rim to rim	0.456898	0.164178	73.5655
ORF114	302	11.369	40.995	0.331	22.311	0.142	0.359	18.371	0.03	4.825	0.069	0.012	98.814	Line 18 Sample 12 Garnet_1 rim to rim	0.455856	0.158343	74.2196
ORF114	303	11.564	41.247	0.318	22.378	0.136	0.383	18.272	0.019	4.785	0.064	0.018	99.184	Line 19 Sample 12 Garnet_1 rim to rim	0.4534	0.161058	73.7885
ORF114	304	11.482	41.477	0.319	22.461	0.135	0.353	18.347	0.011	4.812	0.074	0.02	99.491	Line 20 Sample 12 Garnet_1 rim to rim	0.455261	0.159916	74.0048
ORF114	305	11.256	41.425	0.327	22.371	0.146	0.339	18.348	0.04	4.83	0.074	0.02	99.176	Line 21 Sample 12 Garnet_1 rim to rim	0.455285	0.156769	74.3864
ORF114	306	11.366	41.329	0.32	22.373	0.138	0.37	18.501	0.005	4.79	0.07	0.014	99.276	Line 22 Sample 12 Garnet_1 rim to rim	0.459082	0.158301	74.3594
ORF114	307	11.258	41.211	0.311	22.494	0.132	0.348	18.571	0.012	4.817	0.08	0.015	99.249	Line 23 Sample 12 Garnet_1 rim to rim	0.460819	0.156797	74.6126
															Mg	Fe
ORF145	6	8.618	42.056	0.254	23.648	0.27	0.315	20.066	0.016	4.661	0.035	0.026	99.965	Sample_1_garnet_1	0.497916	0.120028	80.5762
ORF145	7	8.698	42.531	0.255	23.879	0.284	0.305	20.119	0.028	4.674	0.041	0.024	100.838	Sample_1_garnet_1_2	0.499231	0.121142	80.4727
ORF145	8	8.895	42.17	0.248	23.903	0.269	0.314	20.241	0	4.63	0.05	0.031	100.751	Sample_1_garnet_1_3	0.502258	0.123886	80.2145
ORF145	9	8.751	42.416	0.251	23.784	0.286	0.298	20.552	0.011	4.668	0.045	0.033	101.095	Sample_1_garnet_1_4	0.509975	0.12188	80.7107
ORF145	10	8.953	42.325	0.664	22.711	0.305	0.331	20.973	0.016	3.97	0.098	0.016	100.362	Sample_1_garnet_2_1	0.520422	0.124694	80.6711
ORF145	11	9.214	42.446	0.682	22.825	0.322	0.309	20.805	0.027	4.021	0.099	0.017	100.767	Sample_1_garnet_2_2	0.516253	0.128329	80.0912
ORF145	12	9.134	42.504	0.686	22.821	0.31	0.31	20.647	0.006	3.985	0.093	0.012	100.508	Sample_1_garnet_2_3	0.512333	0.127214	80.1087
ORF145	13	8.898	42.569	0.605	22.968	0.274	0.299	21.279	0.017	3.991	0.113	0.019	101.032	Sample_1_garnet_3_1	0.528015	0.123928	80.991
ORF145	14	8.971	42.71	0.619	22.83	0.285	0.309	21.169	0.025	3.958	0.108	0.02	101.004	Sample_1_garnet_3_2	0.525285	0.124944	80.7846
ORF145	15	9.087	42.349	0.618	22.742	0.285	0.308	20.976	0	3.95	0.1	0.027	100.442	Sample_1_garnet_4_1	0.520496	0.12656	80.4407
ORF145	16	8.928	42.324	0.611	22.708	0.274	0.305	21.111	0.029	3.937	0.109	0.023	100.359	Sample_1_garnet_4_2	0.523846	0.124345	80.8166
ORF145	17	9.138	42.72	0.637	23.176	0.283	0.303	20.87	0.001	3.94	0.106	0.016	101.19	Sample_1_garnet_4_3	0.517866	0.12727	80.2724
ORF145	18	9.051	42.28	0.608	22.894	0.269	0.301	20.769	0	3.916	0.097	0.022	100.207	Sample_1_garnet_4_4	0.51536	0.126058	80.3469
ORF145	19	8.869	42.646	0.612	23.101	0.269	0.295	20.493	0	3.904	0.083	0.018	100.29	Sample_1_garnet_4_5	0.508511	0.123524	80.4562
ORF145	20	9.017	42.488	0.671	22.995	0.312	0.296	20.797	0.031	3.934	0.102	0.018	100.661	Sample_1_garnet_4_6	0.516055	0.125585	80.4275
ORF145	21	9.037	42.234	0.616	22.913	0.288	0.308	20.797	0	3.912	0.122	0.021	100.248	Sample_1_garnet_4_7	0.516055	0.125864	80.3926
ORF145	22	8.941	42.672	0.602	22.839	0.266	0.302	20.553	0.04	3.93	0.089	0.02	100.254	Sample_1_garnet_5_1	0.51	0.124526	80.3749
ORF145	23	9.086	42.651	0.618	22.746	0.291	0.308	20.878	0.052	3.947	0.094	0.019	100.69	Sample_1_garnet_5_2	0.518065	0.126546	80.3686
ORF145	24	9.127	42.355	0.605	22.83	0.268	0.298	20.939	0.029	3.951	0.099	0.019	100.52	Sample_1_garnet_5_3	0.519578	0.127117	80.3436
ORF145	25	9.276	43.04	0.671	22.853	0.294	0.29	20.581	0.018	3.953	0.083	0.013	101.072	Sample_1_garnet_5_4	0.510695	0.129192	79.8102
ORF145	26	8.952	43.254	0.699	22.955	0.302	0.287	20.383	0.046	3.951	0.092	0.014	100.935	Sample_1_garnet_6_1	0.505782	0.12468	80.2241
ORF145	27	8.97	42.673	0.673	22.524	0.323	0.308	20.782	0.013	3.935	0.098	0.019	100.318	Sample_1_garnet_6_2	0.515682	0.12493	80.4983		CaO	FeO	MgO
ORF145	28	8.895	42.522	0.68	22.571	0.319	0.301	20.875	0.031	3.947	0.095	0.017	100.253	Sample_1_garnet_6_3	0.51799	0.123886	80.6994	80.4388	4.07239	8.97852	20.7241
ORF145	29	8.91	42.373	0.669	22.45	0.307	0.306	20.914	0.033	3.95	0.107	0.018	100.037	Sample_1_garnet_6_4	0.518958	0.124095	80.7022	80.6742	3.9325	8.95375	20.9785
ORF145	30	8.987	42.23	0.67	22.184	0.304	0.292	20.902	0.028	3.924	0.097	0.017	99.635	Sample_1_garnet_6_5	0.51866	0.125167	80.5589
ORF145	31	9.103	42.612	0.652	22.435	0.297	0.304	21.041	0.032	3.935	0.109	0.018	100.538	Sample_1_garnet_6_6	0.522109	0.126783	80.4617
ORF145	32	8.815	41.21	0.635	21.654	0.302	0.3	21.057	0.053	3.921	0.098	0.023	98.068	Sample_1_garnet_6_7	0.522506	0.122772	80.9738
