# Supplementary material for: Diamondites: evidence for a distinct tectono-thermal diamond-forming event beneath the Kaapvaal craton
Source: Contrib Mineral Petrol. 2019 Aug 19;174(8):71. doi: 10.1007/s00410-019-1608-0 (PMC6713314; doi:10.1007/s00410-019-1608-0)
Supplement: Supplementary file 2 — The individual LA-ICP-MS acquired trace element abundance datum for every inclusion/intergrowth analysed in this study (XLSX 97 kb) [file 410_2019_1608_MOESM2_ESM.xlsx]

## Sheet: Sheet1
	Pyroxene 26			Prroxene 7				Garnet 7					Garnet 61											Garnet 145a					Garnet 32							Garnet 20				Garnet 78				Garnet 9				Garnet 49
Official name	26-A-px	26-B-px		7-A_1-px	7-A_2-px	7-d		7-B_1	7-B_2	7-C	7-E		61-A-1	61-A-2	61-A-3	61-A-4	61-A-5	61-A-6	61-A-7	61-A-8	61-A-9			145-A	145-B_2	145-D	145-F		32-A_1	32-A_2	32-B_1	32-B_2	32-B_3	32-B_4		20-A_1	20-A_2	20-A_3		78-A-2	78-B	78-C		9A	9-B_1	9-B_2		49A	49-B
Probe mount name	26	26		7	7	7		7	7	7	7		61	61	61	61	61	61	61	61	61			145	145	145	145		32	32	32	32	32	32		20	20	20		78	78	78		9	9	9		49	49
	Pyroxene	Pyroxene		Pyroxene	Pyroxene	Pyroxene		Garnet	Garnet	Garnet	Garnet		Garnet	Garnet	Garnet	Garnet	Garnet	Garnet	Garnet	Garnet	Garnet			Garnet	Garnet	Garnet	Garnet		Garnet	Garnet	Garnet	Garnet	Garnet	Garnet		Garnet	Garnet	Garnet		Garnet	Garnet	Garnet		Garnet	Garnet	Garnet		Garnet	Garnet
FeO	2.47864	2.47864		5.34194	5.34194	5.34194		18.8926	18.8926	18.8926	18.8926		19.3061	19.3061	19.3061	19.3061	19.3061	19.3061	19.3061	19.3061	19.3061			8.97485	8.97485	8.97485	8.97485		8.709	8.709	8.709	8.709	8.709	8.709		9.82373	9.82373	9.82373		11.7472	11.7472	11.7472		9.65587	9.65587	9.65587		15.7738	15.7738
SiO2	54.2217	54.2217		54.4433	54.4433	54.4433		39.9445	39.9445	39.9445	39.9445		38.8057	38.8057	38.8057	38.8057	38.8057	38.8057	38.8057	38.8057	38.8057			42.4578	42.4578	42.4578	42.4578		42.2491	42.2491	42.2491	42.2491	42.2491	42.2491		42.285	42.285	42.285		41.0947	41.0947	41.0947		42.03	42.03	42.03		40.3106	40.3106
TiO2	0.613	0.613		0.384562	0.384562	0.384562		0.372529	0.372529	0.372529	0.372529		0.33165	0.33165	0.33165	0.33165	0.33165	0.33165	0.33165	0.33165	0.33165			0.585593	0.585593	0.585593	0.585593		0.2394	0.2394	0.2394	0.2394	0.2394	0.2394		0.6045	0.6045	0.6045		0.298625	0.298625	0.298625		0.373522	0.373522	0.373522		0.269611	0.269611
Al2O3	5.12936	5.12936		8.86238	8.86238	8.86238		22.0423	22.0423	22.0423	22.0423		21.2992	21.2992	21.2992	21.2992	21.2992	21.2992	21.2992	21.2992	21.2992			22.8866	22.8866	22.8866	22.8866		23.684	23.684	23.684	23.684	23.684	23.684		22.4023	22.4023	22.4023		22.544	22.544	22.544		23.1629	23.1629	23.1629		22.191	22.191
Cr2O3	1.31668	1.31668		0.050625	0.050625	0.050625		0.0612353	0.0612353	0.0612353	0.0612353		0.0656	0.0656	0.0656	0.0656	0.0656	0.0656	0.0656	0.0656	0.0656			0.291037	0.291037	0.291037	0.291037		0.26644	0.26644	0.26644	0.26644	0.26644	0.26644		0.127818	0.127818	0.127818		0.227063	0.227063	0.227063		0.211913	0.211913	0.211913		0.0933889	0.0933889
MnO	0.06744	0.06744		0.0464375	0.0464375	0.0464375		0.385588	0.385588	0.385588	0.385588		0.38085	0.38085	0.38085	0.38085	0.38085	0.38085	0.38085	0.38085	0.38085			0.303778	0.303778	0.303778	0.303778		0.29524	0.29524	0.29524	0.29524	0.29524	0.29524		0.376	0.376	0.376		0.241062	0.241062	0.241062		0.308522	0.308522	0.308522		0.396889	0.396889
MgO	13.7392	13.7392		9.45344	9.45344	9.45344		9.64465	9.64465	9.64465	9.64465		9.7447	9.7447	9.7447	9.7447	9.7447	9.7447	9.7447	9.7447	9.7447			20.7618	20.7618	20.7618	20.7618		20.1508	20.1508	20.1508	20.1508	20.1508	20.1508		20.2997	20.2997	20.2997		13.4394	13.4394	13.4394		19.3569	19.3569	19.3569		15.6941	15.6941
NiO	0.02608	0.02608		0.013625	0.013625	0.013625		0.0134118	0.0134118	0.0134118	0.0134118		0.0225	0.0225	0.0225	0.0225	0.0225	0.0225	0.0225	0.0225	0.0225			0.0215556	0.0215556	0.0215556	0.0215556		0.0004	0.0004	0.0004	0.0004	0.0004	0.0004		0.0202727	0.0202727	0.0202727		0.01725	0.01725	0.01725		0.0206087	0.0206087	0.0206087		0.0595	0.0595
CaO	16.2846	16.2846		14.3554	14.3554	14.3554		8.74888	8.74888	8.74888	8.74888		8.5431	8.5431	8.5431	8.5431	8.5431	8.5431	8.5431	8.5431	8.5431			4.05167	4.05167	4.05167	4.05167		4.65592	4.65592	4.65592	4.65592	4.65592	4.65592		3.83486	3.83486	3.83486		10.4197	10.4197	10.4197		4.52926	4.52926	4.52926		3.78789	3.78789
Na2O	4.28992	4.28992		5.23506	5.23506	5.23506		0.121941	0.121941	0.121941	0.121941		0.1059	0.1059	0.1059	0.1059	0.1059	0.1059	0.1059	0.1059	0.1059			0.0911852	0.0911852	0.0911852	0.0911852		0.03496	0.03496	0.03496	0.03496	0.03496	0.03496		0.106	0.106	0.106		0.101031	0.101031	0.101031		0.0787391	0.0787391	0.0787391		0.111333	0.111333
P2O5	0.00848	0.00848		0.00275	0.00275	0.00275		0.00994118	0.00994118	0.00994118	0.00994118		0.01895	0.01895	0.01895	0.01895	0.01895	0.01895	0.01895	0.01895	0.01895			0.02	0.02	0.02	0.02		0.02652	0.02652	0.02652	0.02652	0.02652	0.02652		0.0180909	0.0180909	0.0180909		0.009875	0.009875	0.009875		0.0235652	0.0235652	0.0235652		0.0261111	0.0261111
Total	98.1751	98.1751		98.1896	98.1896	98.1896		100.238	100.238	100.238	100.238		98.6243	98.6243	98.6243	98.6243	98.6243	98.6243	98.6243	98.6243	98.6243			100.446	100.446	100.446	100.446		100.312	100.312	100.312	100.312	100.312	100.312		99.8983	99.8983	99.8983		100.14	100.14	100.14		99.7517	99.7517	99.7517		98.7142	98.7142
SAMPLE NAME	26-A-px	26-B-px		7-A_1-px	7-A_2-px	7-d		7-B_1	7-B_2	7-C	7-E		61-A-1	61-A-2	61-A-3	61-A-4	61-A-5	61-A-6	61-A-7	61-A-8	61-A-9			145-A	145-B_2	145-D	145-F		32-A_1	32-A_2	32-B_1	32-B_2	32-B_3	32-B_4		20-A_1	20-A_2	20-A_3		78-A-2	78-B	78-C		9A	9-B_1	9-B_2		49A	49-B
Li7	1.41118	1.41025		12.1935	12.0995	12.6938		2.9351	1.77093	1.85769	2.56078		1.49604	1.42512	1.43098	1.31899	1.29024	1.34032	1.33364	1.32885	1.30652			0.42134	0.580641	0.372926	0.326167		0.215524	0.140676	0.155663	bdl	0.125952	0.152546		0.391822	0.306683	0.335256		0.518284	1.41029	0.362398		0.229912	0.570061	0.351987		1.04651	1.24157
Be9	0.725291	0.715519		0.257564	0.328334	0.367521		gbdl	gbdl	gbdl	gbdl		gbdl	bdl	0.0222225	gbdl	gbdl	gbdl	gbdl	gbdl	0.0148867			gbdl	0.0358587	bdl	gbdl		gbdl	gbdl	0.0113889	gbdl	gbdl	0.0103624		bdl	0.0108312	0.00970269		gbdl	0.136912	gbdl		gbdl	0.0176123	0.0606955		gbdl	0.0147269
Mg24	90664.5	89579.8		62388.4	62036.4	65738.9		60515.1	61150.4	64556.6	61723.3		62790.5	62059.5	62322.4	58858	57364.8	57382.1	59198.9	56261.4	55900.9			132393	135369	131608	128437		130375	131831	121653	128405	122826	123827		131897	129944	128420		88473.1	85580.9	88177.2		129832	125039	128001		104819	101214
Al27	5.16321	5.44863		9.40973	9.25788	9.32716		22.9459	23.7353	23.9693	23.3789		25.452	25.816	25.3713	22.7492	22.6653	21.8349	21.8531	21.8951	21.5199			25.0058	25.6846	23.4846	23.3895		26.1869	26.2576	22.6349	23.5893	23.1722	23.7206		24.953	24.9189	24.0181		24.8697	23.5624	25.0465		27.3123	25.2078	25.3159		26.0306	24.5195
Si29	54.2217	54.2217		54.4433	54.4433	54.4433		39.9445	39.9445	39.9445	39.9445		38.8057	38.8057	38.8057	38.8057	38.8057	38.8057	38.8057	38.8057	38.8057			42.4578	42.4578	42.4578	42.4578		42.2491	42.2491	42.2491	42.2491	42.2491	42.2491		42.285	42.285	42.285		41.0947	41.0947	41.0947		42.03	42.03	42.03		40.3106	40.3106
P31	81.0551	78.8533		18.6288	15.6606	21.2689		91.4498	87.575	100.744	89.3189		119.787	117.822	115.76	124.547	115.043	111.405	131.165	145.98	169.44			157.493	172.547	175.999	152.947		299.315	288.194	294.557	286.632	283.357	304.805		164.088	139.468	163.139		83.329	83.17	81.7707		267.648	239.273	248.996		238.806	233.268
Ca42	17.749	18.273		17.1953	16.5472	16.6866		10.2998	10.1762	10.3782	10.1533		10.2335	10.3652	9.81783	8.96751	8.91915	8.86456	8.74068	8.68599	8.58836			4.23355	4.41001	4.28964	4.31524		4.94996	5.44184	4.49147	4.84492	4.56511	4.82438		3.94659	4.00176	3.99712		12.4584	11.7916	12.2591		5.10963	4.9237	4.98448		4.17591	3.99538
Ca43	17.6666	18.3034		16.7682	15.8212	16.5985		9.71822	9.31321	9.90701	9.39023		9.82003	9.81458	9.44595	8.68488	8.49826	8.38138	8.29287	8.25211	8.50246			4.22096	4.44982	4.0704	4.04687		5.0092	5.2471	4.33582	4.67271	4.49228	4.62746		4.02227	4.05075	3.97314		11.4899	10.7602	11.1153		4.86184	4.86943	4.86989		4.19017	3.9256
Ca44	17.686	18.3665		17.0838	16.5339	16.7155		9.94809	9.99291	10.1829	10.4112		10.1695	10.1903	9.72898	8.90097	8.75545	8.76679	8.59642	8.4662	8.44142			4.46573	4.66364	4.33289	4.31047		5.31761	5.59235	4.6008	4.88825	4.75475	4.90011		4.31952	4.31768	4.2254		12.3153	11.7452	12.1165		5.25657	5.22951	5.28619		4.47148	4.23627
Sc45	34.4207	35.6402		25.1934	24.1529	25.3781		60.6943	63.0794	62.8608	60.1631		70.2463	70.2421	66.8682	57.0029	56.1317	55.6684	55.0062	53.4085	53.2646			103.292	106.762	96.0092	97.5152		110.487	111.384	91.5413	98.5333	94.2485	97.4926		105.472	101.368	100.013		55.2821	52.6505	55.7236		111.104	93.1542	92.4182		61.1081	56.447
Ti49	3679.39	3838.44		2360.85	2334.45	2594.03		2364.51	2226.65	2396.8	2358.33		2096.84	2045.26	2137.74	2042.56	1912.74	1894.32	1941.63	1962.3	1924.01			4491.84	4297.89	4291.69	4446.09		1541.4	1574.2	1429.46	1482.51	1461.09	1496.42		3908.42	3485.71	4306.93		1851.39	1876.82	1841.55		2725.35	2058.29	2068.41		1561.3	1507.12
V51	317.945	327.093		452.081	438.763	434.571		170.023	150.986	175.191	201.246		152.602	153.607	164.986	156.469	150.386	150.51	161.355	154.029	159.617			414.16	420.427	398.95	416.048		278.929	306.326	299.835	310.437	308.812	321.96		408.82	374.647	418.132		103.013	100.723	102.855		383.532	315.234	325.596		92.6732	90.3992
Cr53	10312.3	10417.4		403.507	389.874	397.4		409.316	389.798	420.367	438.961		430.687	424.509	429.459	417.188	409.469	405.798	416.851	411.826	408.755			2408.09	2380.45	2415.02	2515.26		2233.92	2233.2	2272.12	2321.5	2326.88	2455.79		1076.24	878.395	1091.88		1772.35	1672.27	1798.8		1434.64	1783.88	1805.82		554.513	540.958
Mn55	616.111	623.167		466.564	447.187	585.523		3204.49	3320.54	3449.16	3319.37		3307.69	3286.97	3243.09	3242.3	3099.8	3041.31	3185.79	3114.88	3186.49			2715.67	2770.72	2689.5	2611.19		2729.03	2738.24	2662.89	2691.8	2626.23	2732.15		3244.99	3195.03	3188.51		2082.5	2119.71	2114.75		2934.96	2720.41	2768.17		3240.34	3133.43
Fe57	19772.2	20058.1		42536.9	42658.6	49350.5		149195	155171	161751	154000		162523	158453	161363	159009	155500	152417	158379	154863	155951			72349.7	73662.3	72727.4	71214.5		71491.1	71313.2	70205.3	68854.8	68869.1	71939.8		79134.6	78295.8	78380.2		95769.7	96697.7	95800.8		81947.8	77793.8	78127.1		126427	124445
Co59	21.6047	21.8373		36.3783	35.5529	39.2215		62.3371	63.6832	65.5529	62.6667		59.5407	58.9906	58.0649	58.0169	56.9646	57.3329	58.45	56.6394	56.1935			51.6814	55.4418	51.3059	52.3251		54.5733	55.0142	54.6077	55.2591	55.5006	55.0963		52.2316	52.5129	52.1715		81.183	85.1525	83.1193		55.1902	57.1093	55.5216		58.8575	58.1941
Ni60	424.867	429.325		105.029	101.724	122.75		19.6939	15.6074	14.066	20.7391		11.4057	13.4065	15.1318	11.4769	10.7698	10.6424	11.4441	11.6057	11.2223			121.304	173.939	117.561	113.122		114.715	115.505	113.223	112.523	112.729	114.262		73.3641	70.068	73.1261		92.9478	225.901	91.5797		90.9388	127.981	109.779		16.2216	37.823
Cu65	3.18232	4.09005		3.88666	4.07048	11.0745		3.8809	1.72763	2.17948	1.5865		1.04549	1.36667	1.93114	0.742829	0.628809	0.729739	0.838953	0.705704	0.880724			2.31732	9.73092	3.10134	1.71113		1.11082	1.0669	1.34421	1.03347	1.21585	2.05171		1.33798	1.26566	1.33035		1.38881	17.8674	1.8813		1.74664	3.16736	2.13758		0.76338	3.8801
Zn66	11.4353	12.5929		118.079	128.483	114.171		133.947	127.903	133.633	133.777		96.8647	83.7239	85.7039	124.25	124.745	122.08	129.052	124.267	128.003			24.2509	25.387	23.0948	26.1139		17.4175	21.1351	24.9401	24.7159	25.0472	27.8753		18.0029	20.0691	22.8336		62.5476	55.3164	47.088		17.7182	22.6891	25.1468		65.5714	77.4841
Rb85	0.0102807	0.0234962		0.0350869	0.0261143	0.362659		0.411848	0.0721446	0.0374174	0.0353239		0.0197787	0.0723926	0.0923356	bdl	bdl	0.0106671	bdl	0.00834324	bdl			0.297975	0.222716	0.0205493	0.0138602		bdl	bdl	bdl	bdl	0.0252785	0.0159051		bdl	0.0116113	bdl		1.17198	3.78321	0.0186686		0.120217	1.06936	0.393839		0.0189666	0.756592
Sr88	188.191	190.293		110.425	108.98	104.48		4.55395	1.27153	0.889097	3.66347		0.381786	0.676791	0.84855	0.370473	0.344402	0.329432	0.335542	0.341147	0.333726			0.708203	0.636471	0.318418	0.303162		0.309439	0.31681	0.303293	0.309151	0.328709	0.309887		0.272876	0.272563	0.276617		3.13147	2.79035	1.66793		0.426811	0.90429	0.628537		0.373324	0.517777
Y89	4.22513	4.40211		1.78389	1.75751	2.20568		39.8711	41.3882	41.4644	39.0675		40.7898	42.2218	40.8732	31.1787	31.7776	30.9786	30.6728	29.9224	29.0597			26.2306	26.7459	23.7601	24.4294		52.9633	51.7494	42.2126	45.8509	43.5439	44.9951		25.2678	29.199	24.3912		10.7676	10.845	11.0314		48.421	35.1073	35.0985		33.3633	29.8095
Zr90	113.888	119.604		10.4961	10.3884	15.2403		11.3883	11.0959	11.2047	10.6657		14.4548	14.073	15.1909	12.8163	11.08	10.6071	10.2105	10.4613	10.2397			61.5286	61.1995	53.7336	57.1714		40.1812	39.4178	32.2186	35.1032	33.5607	34.1134		52.7282	47.0758	49.6013		15.1598	15.572	15.3089		72.1571	47.909	47.7482		20.9316	19.1129
Nb93	0.534653	0.530766		0.0453829	0.0418865	0.306674		0.111908	0.0421916	0.0436559	0.0379164		0.0472363	0.0948743	0.266838	0.0463518	0.0449989	0.0460291	0.0431334	0.0419106	0.0413198			0.204805	0.217296	0.191774	0.212422		0.824447	0.786047	0.777184	0.770016	0.765259	0.755966		0.174295	0.138609	0.164776		0.598835	1.0113	0.48143		0.262289	0.422917	0.414035		0.0284811	0.22257
Mo95	0.113096	0.1211		0.0218019	0.0145497	0.0674541		0.176633	0.126298	0.273269	0.0818994		0.0536008	0.0614871	0.0934539	0.0423744	0.0424281	0.0478221	0.0461479	0.0364614	0.0609325			0.158106	0.162375	0.132827	0.0585349		0.146629	0.0420487	0.0545608	0.0674537	0.0976006	0.144315		0.066058	0.0419785	0.0832189		0.111317	0.0921453	bdl		0.110483	0.0680054	bdl		0.0667315	0.15127
Cd111	0.087472	0.079094		0.0854696	0.129232	0.106039		0.170722	0.201529	0.151746	0.214697		0.178675	0.138893	0.174345	0.253526	0.203966	0.215583	0.244115	0.212886	0.242222			0.0777008	0.0506424	bdl	0.0504585		0.103041	bdl	0.0847095	0.0656352	bdl	0.0687147		0.0609306	0.0662949	0.0826589		0.0609372	0.111425	0.129423		0.0619505	bdl	0.0792511		0.0845173	0.106416
In115	0.0489085	0.0463804		0.0736916	0.0623086	0.0749313		0.12307	0.112979	0.135649	0.104313		0.114592	0.119406	0.13027	0.0965838	0.0972606	0.0896247	0.099646	0.0912375	0.0996472			0.0645792	0.0701991	0.0686039	0.0674755		0.0714205	0.0824221	0.0824212	0.0754039	0.0742141	0.0910098		0.0644941	0.0619299	0.0595919		0.0529834	0.0556997	0.0499542		0.0760125	0.0600399	0.0835895		0.0575787	0.0871578
Sn118	15.0461	10.3914		3.56018	1.03786	5.52882		2.55826	2.23074	7.2273	4.91202		45.2637	40.4264	45.9223	7.25243	1.94049	1.21886	6.06563	1.26041	3.11805			2.55257	4.2962	6.7596	1.932		13.9296	6.71107	1.68217	0.810975	0.439645	2.43228		19.3803	10.2541	4.90075		3.59631	14.5944	20.6035		53.5482	22.5166	7.36366		30.4604	19.1687
Sb121	0.0169146	0.0127661		bdl	bdl	bdl		bdl	bdl	bdl	0.0295161		0.0301911	0.0205906	0.0420769	0.0124576	bdl	bdl	0.00969622	bdl	bdl			bdl	bdl	bdl	bdl		0.0233762	0.0231869	bdl	0.0166841	0.0182383	0.0217965		bdl	bdl	0.0203516		0.0253591	0.0291925	bdl		0.0706266	bdl	bdl		0.024937	0.0267308
Cs133	0.00135651	bdl		bdl	bdl	0.0613205		0.00909416	bdl	bdl	bdl		bdl	0.00390522	0.0037319	bdl	bdl	bdl	bdl	bdl	bdl			0.00597712	0.00816841	0.00216631	bdl		bdl	bdl	bdl	bdl	bdl	bdl		bdl	bdl	bdl		0.00698007	0.161273	0.00248549		0.00377233	0.0577803	0.0185616		bdl	0.016625
Ba137	0.317463	0.521831		0.218853	0.221271	6.86326		5.39884	0.757516	0.237344	0.166692		bdl	0.138875	0.632306	bdl	bdl	bdl	bdl	0.0119475	0.00566859			0.479428	0.418294	0.0384691	0.0479994		0.037233	bdl	0.049713	0.0157909	0.0397447	0.0365691		0.00872519	bdl	bdl		3.65219	4.86051	0.273594		0.033346	0.523691	0.390422		bdl	0.284414
La139	2.29384	2.32067		0.515332	0.499257	0.537984		0.091954	0.0260208	0.0223348	0.0234511		0.00629215	0.0138185	0.0451948	0.00584867	0.00641921	0.00494173	0.00616562	0.00516387	0.00615684			0.0110137	0.0179695	0.0107741	0.0101559		0.0179286	0.0161483	0.0228558	0.0174561	0.0192395	0.0184816		0.00918648	0.0116328	0.0103857		0.131053	0.329789	0.0885224		0.0166117	0.026457	0.0185713		0.00667159	0.0709293
Ce140	8.73498	8.7339		1.7057	1.71614	1.847		0.383371	0.203146	0.179348	0.239628		0.0855208	0.105709	0.150247	0.0780007	0.0743587	0.0755972	0.0771892	0.0733358	0.0778353			0.129777	0.158893	0.137727	0.128228		0.196573	0.205579	0.183344	0.18591	0.200101	0.191447		0.102956	0.102871	0.11292		0.877922	1.21806	0.818534		0.140991	0.163688	0.156548		0.0759461	0.178475
Pr141	1.66379	1.69064		0.279947	0.283786	0.280678		0.0832459	0.068275	0.0627571	0.0697865		0.0387136	0.0386908	0.0442107	0.0334621	0.0335164	0.0336941	0.0303971	0.0302024	0.0311562			0.0545172	0.0490018	0.045065	0.0497501		0.077462	0.0794129	0.0733934	0.0702115	0.0706454	0.0718831		0.0464102	0.0408658	0.0422509		0.256701	0.27956	0.26557		0.0554733	0.069892	0.058932		0.0368213	0.0400674
Nd146	9.03343	9.18913		1.31213	1.36916	1.34614		0.7803	0.674387	0.660025	0.637199		0.477257	0.460769	0.483077	0.374902	0.372778	0.357168	0.369499	0.335931	0.377771			0.56781	0.58573	0.489635	0.529954		0.889039	0.854804	0.702925	0.768598	0.756721	0.722256		0.533804	0.43496	0.464224		2.18877	2.18894	2.2381		0.62352	0.652045	0.672659		0.500088	0.507337
Sm147	2.58184	2.62809		0.334991	0.34494	0.349449		0.582681	0.584686	0.56226	0.563482		0.471126	0.491155	0.483121	0.435519	0.411468	0.410624	0.400793	0.39803	0.359413			0.570775	0.641759	0.544229	0.575451		0.800392	0.801236	0.678504	0.708178	0.708433	0.719688		0.502906	0.425754	0.463287		1.22209	1.25347	1.24568		0.67674	0.672776	0.627534		0.664012	0.553857
Eu153	0.825303	0.836858		0.1247	0.125586	0.141032		0.334297	0.351319	0.357075	0.356601		0.284316	0.283179	0.281225	0.242764	0.236573	0.236657	0.234532	0.224882	0.235246			0.293198	0.312014	0.271087	0.290659		0.418096	0.420743	0.34375	0.39322	0.365824	0.387885		0.239745	0.226037	0.239939		0.704994	0.747621	0.709086		0.355301	0.362989	0.318052		0.418593	0.37226
Gd157	2.09586	2.21363		0.388622	0.371154	0.448125		1.85301	1.91271	1.92879	1.81521		1.55835	1.53482	1.41598	1.16229	1.17208	1.16828	1.09286	1.12739	1.10743			1.42415	1.50622	1.2724	1.30759		2.2953	2.31281	1.86782	2.02812	1.89935	1.98537		1.18828	1.12609	1.05378		1.84999	1.71569	1.78912		1.93475	1.56897	1.66198		2.08192	1.73897
Tb159	0.254966	0.278808		0.0670853	0.0668121	0.0760949		0.573787	0.6068	0.609995	0.548216		0.493241	0.513184	0.477712	0.363431	0.389629	0.379145	0.388679	0.357107	0.349231			0.370297	0.375076	0.338095	0.335691		0.668137	0.680971	0.545058	0.58819	0.56263	0.577215		0.293856	0.288263	0.281819		0.302384	0.308846	0.317795		0.561285	0.451685	0.458893		0.558786	0.490001
Dy163	1.25676	1.30696		0.395351	0.388882	0.517646		5.61373	6.01531	5.9109	5.53766		5.37285	5.49451	5.20577	4.01229	4.15508	4.09059	4.03641	3.92836	3.79182			3.44212	3.57617	2.99504	3.0787		6.90704	6.63859	5.53552	5.9894	5.69485	5.7776		2.9501	3.25592	2.77752		2.05512	2.03534	2.08262		5.78169	4.60873	4.50531		4.88875	4.52146
Ho165	0.181409	0.197694		0.0746989	0.0731231	0.0886381		1.5587	1.63123	1.63723	1.5288		1.58299	1.61294	1.5853	1.23691	1.23295	1.19687	1.20227	1.14511	1.13568			1.02105	1.01148	0.878012	0.901845		1.92844	1.89396	1.51958	1.64929	1.59811	1.62993		0.960376	1.09561	0.886027		0.421224	0.426202	0.421248		1.80539	1.32323	1.30317		1.27838	1.13831
Er166	0.372527	0.390801		0.171631	0.165684	0.241521		5.44514	5.73786	5.66402	5.38931		5.94576	5.9885	5.86533	4.53044	4.53373	4.40385	4.39135	4.33782	4.23628			3.85393	3.98643	3.44486	3.48926		6.83147	6.69066	5.43802	5.93971	5.60888	5.7731		4.0968	4.81403	3.97529		1.24547	1.24787	1.26803		6.82941	4.92613	4.87142		4.32399	3.88872
Tm169	0.0393752	0.0423445		0.0201564	0.0114151	0.0305406		0.643846	0.751846	0.783865	0.79603		0.947453	0.967332	0.963583	0.751827	0.732479	0.710338	0.711447	0.697124	0.679432			0.67875	0.691713	0.596099	0.621161		1.11923	1.08202	0.917926	0.966998	0.932318	0.974163		0.802398	0.935767	0.773944		0.168851	0.165722	0.18003		1.16662	0.828434	0.793007		0.671471	0.601684
Tb172	0.197623	0.221316		0.1223	0.0719743	0.230526		4.99159	5.7033	5.92867	6.33666		7.26489	7.29088	7.24634	5.73707	5.76713	5.69574	5.57165	5.43243	5.37244			5.43579	5.69712	4.96486	5.18434		8.536	8.30944	6.98596	7.59022	7.11899	7.36124		7.02683	8.07661	6.94837		1.30527	1.26185	1.28129		9.23764	6.44651	6.54502		4.96716	4.49867
Lu175	0.0279225	0.0254507		0.0130662	0.00991338	0.0311607		0.769301	0.893689	0.938949	1.01206		1.10865	1.1179	1.1161	0.872155	0.878478	0.842203	0.850771	0.836974	0.825179			0.923602	0.954598	0.865462	0.891167		1.40442	1.33849	1.11157	1.2094	1.14308	1.17629		1.28611	1.4258	1.20836		0.185186	0.197686	0.21043		1.52008	1.07494	1.05687		0.809034	0.730809
Hf177	5.48217	5.83762		0.826092	0.518889	0.853604		0.228294	0.225505	0.231317	0.262079		0.264284	0.235875	0.261336	0.205374	0.187103	0.178264	0.200515	0.173485	0.169573			1.48256	1.53015	1.29125	1.42466		0.829912	0.843358	0.67975	0.783241	0.695092	0.764289		1.41467	1.19342	1.26209		0.514826	0.477328	0.51215		1.67116	1.14096	1.08327		0.334065	0.312202
Ta181	0.0589862	0.0617194		0.00103858	0.00137931	0.00335704		0.00274027	0.00179106	bdl	gbdl		0.00469177	0.00585496	0.0091306	0.000937732	0.000794868	0.0010278	0.000727331	0.00113674	0.00100314			0.0206841	0.0208474	0.0189538	0.0202222		0.0569883	0.061435	0.0679134	0.05757	0.0567403	0.0559406		0.0211348	0.0152084	0.0186889		0.439984	0.0691018	0.0407012		0.0228658	0.0418437	0.037469		0.00181163	0.00485727
W182	0.00667355	0.0150999		0.00273564	gbdl	0.00870912		0.043156	0.00575385	0.0167238	0.0346856		0.00421694	0.00626078	0.019252	0.00217871	0.00110374	0.00166012	0.00192279	bdl	bdl			0.0127494	0.0145864	0.0200238	0.005886		0.038867	0.0031698	0.00686518	0.00350561	0.00926939	0.0172104		0.00389146	0.00160008	bdl		0.00720478	0.0407381	bdl		0.00864847	0.0030033	0.00195949		0.00652373	0.0153443
Tl205	bdl	0.000511112		bdl	bdl	bdl		bdl	bdl	0.000622831	bdl		0.000786497	0.000595215	bdl	gbdl	bdl	gbdl	gbdl	bdl	gbdl			bdl	0.00149708	bdl	gbdl		0.000771221	bdl	bdl	bdl	bdl	gbdl		bdl	bdl	gbdl		bdl	0.00823583	0.000889143		0.000854274	0.00179761	0.000424337		0.000556943	0.00120695
Pb207	0.398741	0.360887		0.313429	0.165461	0.340442		0.214147	0.10271	0.296832	0.196499		0.505412	0.490258	0.594344	0.098651	0.0331839	0.0161195	0.0971262	0.0187287	0.0585061			0.129132	0.179203	0.220296	0.089106		0.173227	0.0996031	0.0540084	0.0141698	0.0158303	0.121184		0.23727	0.119046	0.0725491		0.0834687	1.29133	0.341126		0.701776	0.306665	0.122143		0.554284	1.06497
Th232	0.0288157	0.03106		0.00345542	0.00210378	0.0166408		0.0343036	0.0170418	0.000758641	0.000690039		gbdl	0.0160284	0.077348	gbdl	gbdl	0.0015175	0.000821241	gbdl	gbdl			0.0038714	0.00731192	0.00266375	0.00325438		0.00545155	0.00571736	0.00683961	0.0072415	0.00658152	0.00551227		0.00220602	0.00146942	0.00169232		0.0353941	0.0444244	0.0220197		0.00266427	0.0282252	0.0313623		0.000793224	0.0669574
U238	0.00984265	0.0109467		0.00166152	bdl	0.118894		0.00648451	0.00250311	0.00396556	0.00268483		0.00185586	0.00354923	0.00719278	0.00189499	0.00216042	0.00190589	0.00264489	0.00199807	0.00221478			0.0110874	0.0147004	0.00667214	0.00856258		0.0202505	0.0165508	0.0194953	0.0148455	0.0201007	0.0164272		0.00616023	0.005269	0.00663794		0.0704282	0.068641	0.0253325		0.00708984	0.01388	0.013091		0.0022118	0.00611291
